# Supplementary material for: Evaluation of an enhanced cleaning and disinfection protocol in Salmonella contaminated pig holdings in the United Kingdom
Source: PLoS One. 2017 Jun 8;12(6):e0178897. doi: 10.1371/journal.pone.0178897 (PMC5464571; doi:10.1371/journal.pone.0178897)
Supplement: S1 File — (CSV) [file pone.0178897.s001.csv]

FarmID	visitdate	SampID	SampleType	Result1	Serotype	Weather_Temp	Weather_Humidity	mth	season	Intervention	Animals_Area	codename	Type1	Pigs	Ventilation1a	Ventilation2a	Ventilation3a	FeederVar3	DrinkerTypevar3	DrinkerTypevar4	FloorType1	BeddingType2	PenPartition1	PensEmpty1	PensEmptyGrouped	PClean_Scrapped1	PClean_IndCleaned1	PClean_Washed1	PClean_Disinfected1	PCleanVar	Cleanliness1	NoMovement1	NewPen1	GroupMixed1	MoveMixRisk1	Feed_Pelleted1	pH1	Feed_Coarse1	Feedprovider1	Ingred_30%1	Ingred_Compound1	Ingred_Dairy1	Add_AcidifiedWater1	Add_AcidifiedFeed1	Add_Probiotics1	Add_Prebiotics1	Add_Antibiotics2	CDEquipFeeders	CDEquipDrinkers
221-C	02/04/2015 00:00	1	Individual	0		Cold	Dry	4	2. Spring	no	Finishers	Pen floor faeces from pigs	5. Finishers	150	good	natural	Roof	Trough	Trough	Trough, bell or bowl	1. Solid	straw	Solid	2 weeks	2 weeks	Depends on size of pigs	2. Yes	2. Yes	2. Yes	7. All	2	-1	0	0	1. No Move or mix	-1	NK	NK		0	-1	0	0	Missing	Missing	Missing	Missing	1	0
221-C	02/04/2015 00:00	1	Pooled	0		Cold	Dry	4	2. Spring	no	Rat droppings	Rodent faeces/carcases	5. Finishers	150	good	natural	Roof	Trough	Trough	Trough, bell or bowl	1. Solid	straw	Solid	2 weeks	2 weeks	Depends on size of pigs	2. Yes	2. Yes	2. Yes	7. All	2	-1	0	0	1. No Move or mix	-1	NK	NK		0	-1	0	0	Missing	Missing	Missing	Missing	1	0
221-C	02/04/2015 00:00	2	Individual	0		Cold	Dry	4	2. Spring	no	Finishers	Pen floor faeces from pigs	5. Finishers	150	good	natural	Roof	Trough	Trough	Trough, bell or bowl	1. Solid	straw	Solid	2 weeks	2 weeks	Depends on size of pigs	2. Yes	2. Yes	2. Yes	7. All	2	-1	0	0	1. No Move or mix	-1	NK	NK		0	-1	0	0	Missing	Missing	Missing	Missing	1	0
221-C	02/04/2015 00:00	2	Pooled	1	4,5,12:I:-	Cold	Dry	4	2. Spring	no	Finishers	Pen floor faeces from pigs	5. Finishers	150	good	natural	Roof	Trough	Trough	Trough, bell or bowl	1. Solid	straw	Solid	2 weeks	2 weeks	Depends on size of pigs	2. Yes	2. Yes	2. Yes	7. All	2	-1	0	0	1. No Move or mix	-1	NK	NK		0	-1	0	0	Missing	Missing	Missing	Missing	1	0
221-C	02/04/2015 00:00	3	Individual	0		Cold	Dry	4	2. Spring	no	Finishers	Pen floor faeces from pigs	5. Finishers	150	good	natural	Roof	Trough	Trough	Trough, bell or bowl	1. Solid	straw	Solid	2 weeks	2 weeks	Depends on size of pigs	2. Yes	2. Yes	2. Yes	7. All	2	-1	0	0	1. No Move or mix	-1	NK	NK		0	-1	0	0	Missing	Missing	Missing	Missing	1	0
221-C	02/04/2015 00:00	3	Pooled	1	4,5,12:I:-	Cold	Dry	4	2. Spring	no	Finishers	Pen floor faeces from pigs	5. Finishers	150	good	natural	Roof	Trough	Trough	Trough, bell or bowl	1. Solid	straw	Solid	2 weeks	2 weeks	Depends on size of pigs	2. Yes	2. Yes	2. Yes	7. All	2	-1	0	0	1. No Move or mix	-1	NK	NK		0	-1	0	0	Missing	Missing	Missing	Missing	1	0
221-C	02/04/2015 00:00	4	Individual	0		Cold	Dry	4	2. Spring	no	Finishers	Pen floor faeces from pigs	5. Finishers	150	good	natural	Roof	Trough	Trough	Trough, bell or bowl	1. Solid	straw	Solid	2 weeks	2 weeks	Depends on size of pigs	2. Yes	2. Yes	2. Yes	7. All	2	-1	0	0	1. No Move or mix	-1	NK	NK		0	-1	0	0	Missing	Missing	Missing	Missing	1	0
221-C	02/04/2015 00:00	4	Pooled	1	4,5,12:I:-	Cold	Dry	4	2. Spring	no	Finishers	Pen floor faeces from pigs	5. Finishers	150	good	natural	Roof	Trough	Trough	Trough, bell or bowl	1. Solid	straw	Solid	2 weeks	2 weeks	Depends on size of pigs	2. Yes	2. Yes	2. Yes	7. All	2	-1	0	0	1. No Move or mix	-1	NK	NK		0	-1	0	0	Missing	Missing	Missing	Missing	1	0
221-C	02/04/2015 00:00	5	Individual	0		Cold	Dry	4	2. Spring	no	Finishers	Pen floor faeces from pigs	5. Finishers	150	good	natural	Roof	Trough	Trough	Trough, bell or bowl	1. Solid	straw	Solid	2 weeks	2 weeks	Depends on size of pigs	2. Yes	2. Yes	2. Yes	7. All	2	-1	0	0	1. No Move or mix	-1	NK	NK		0	-1	0	0	Missing	Missing	Missing	Missing	1	0
221-C	02/04/2015 00:00	5	Pooled	1	4,5,12:I:-	Cold	Dry	4	2. Spring	no	Finishers	Pen floor faeces from pigs	5. Finishers	150	good	natural	Roof	Trough	Trough	Trough, bell or bowl	1. Solid	straw	Solid	2 weeks	2 weeks	Depends on size of pigs	2. Yes	2. Yes	2. Yes	7. All	2	-1	0	0	1. No Move or mix	-1	NK	NK		0	-1	0	0	Missing	Missing	Missing	Missing	1	0
221-C	02/04/2015 00:00	6	Individual	0		Cold	Dry	4	2. Spring	no	Finishers	Pen floor faeces from pigs	5. Finishers	150	good	natural	Roof	Trough	Trough	Trough, bell or bowl	1. Solid	straw	Solid	2 weeks	2 weeks	Depends on size of pigs	2. Yes	2. Yes	2. Yes	7. All	2	-1	0	0	1. No Move or mix	-1	NK	NK		0	-1	0	0	Missing	Missing	Missing	Missing	1	0
221-C	02/04/2015 00:00	6	Pooled	0		Cold	Dry	4	2. Spring	no	Finishers	Pen floor faeces from pigs	5. Finishers	150	good	natural	Roof	Trough	Trough	Trough, bell or bowl	1. Solid	straw	Solid	2 weeks	2 weeks	Depends on size of pigs	2. Yes	2. Yes	2. Yes	7. All	2	-1	0	0	1. No Move or mix	-1	NK	NK		0	-1	0	0	Missing	Missing	Missing	Missing	1	0
221-C	02/04/2015 00:00	7	Individual	0		Cold	Dry	4	2. Spring	no	Finishers	Pen floor faeces from pigs	5. Finishers	150	good	natural	Roof	Trough	Trough	Trough, bell or bowl	1. Solid	straw	Solid	2 weeks	2 weeks	Depends on size of pigs	2. Yes	2. Yes	2. Yes	7. All	2	-1	0	0	1. No Move or mix	-1	NK	NK		0	-1	0	0	Missing	Missing	Missing	Missing	1	0
221-C	02/04/2015 00:00	7	Pooled	0		Cold	Dry	4	2. Spring	no	Finishers	Pen floor faeces from pigs	5. Finishers	150	good	natural	Roof	Trough	Trough	Trough, bell or bowl	1. Solid	straw	Solid	2 weeks	2 weeks	Depends on size of pigs	2. Yes	2. Yes	2. Yes	7. All	2	-1	0	0	1. No Move or mix	-1	NK	NK		0	-1	0	0	Missing	Missing	Missing	Missing	1	0
221-C	02/04/2015 00:00	8	Individual	0		Cold	Dry	4	2. Spring	no	Finishers	Pen floor faeces from pigs	5. Finishers	150	good	natural	Roof	Trough	Trough	Trough, bell or bowl	1. Solid	straw	Solid	2 weeks	2 weeks	Depends on size of pigs	2. Yes	2. Yes	2. Yes	7. All	2	-1	0	0	1. No Move or mix	-1	NK	NK		0	-1	0	0	Missing	Missing	Missing	Missing	1	0
221-C	02/04/2015 00:00	8	Pooled	0		Cold	Dry	4	2. Spring	no	Finishers	Pen floor faeces from pigs	5. Finishers	150	good	natural	Roof	Trough	Trough	Trough, bell or bowl	1. Solid	straw	Solid	2 weeks	2 weeks	Depends on size of pigs	2. Yes	2. Yes	2. Yes	7. All	2	-1	0	0	1. No Move or mix	-1	NK	NK		0	-1	0	0	Missing	Missing	Missing	Missing	1	0
221-C	02/04/2015 00:00	9	Individual	0		Cold	Dry	4	2. Spring	no	Finishers	Pen floor faeces from pigs	5. Finishers	150	good	natural	Roof	Trough	Trough	Trough, bell or bowl	1. Solid	straw	Solid	2 weeks	2 weeks	Depends on size of pigs	2. Yes	2. Yes	2. Yes	7. All	2	-1	0	0	1. No Move or mix	-1	NK	NK		0	-1	0	0	Missing	Missing	Missing	Missing	1	0
221-C	02/04/2015 00:00	9	Pooled	0		Cold	Dry	4	2. Spring	no	Finishers	Pen floor faeces from pigs	5. Finishers	150	good	natural	Roof	Trough	Trough	Trough, bell or bowl	1. Solid	straw	Solid	2 weeks	2 weeks	Depends on size of pigs	2. Yes	2. Yes	2. Yes	7. All	2	-1	0	0	1. No Move or mix	-1	NK	NK		0	-1	0	0	Missing	Missing	Missing	Missing	1	0
221-C	02/04/2015 00:00	10	Individual	0		Cold	Dry	4	2. Spring	no	Finishers	Pen floor faeces from pigs	5. Finishers	150	good	natural	Roof	Trough	Trough	Trough, bell or bowl	1. Solid	straw	Solid	2 weeks	2 weeks	Depends on size of pigs	2. Yes	2. Yes	2. Yes	7. All	2	-1	0	0	1. No Move or mix	-1	NK	NK		0	-1	0	0	Missing	Missing	Missing	Missing	1	0
221-C	02/04/2015 00:00	10	Pooled	0		Cold	Dry	4	2. Spring	no	Finishers	Pen floor faeces from pigs	5. Finishers	150	good	natural	Roof	Trough	Trough	Trough, bell or bowl	1. Solid	straw	Solid	2 weeks	2 weeks	Depends on size of pigs	2. Yes	2. Yes	2. Yes	7. All	2	-1	0	0	1. No Move or mix	-1	NK	NK		0	-1	0	0	Missing	Missing	Missing	Missing	1	0
221-C	02/04/2015 00:00	11	Individual	0		Cold	Dry	4	2. Spring	yes	Finishers	Pen floor faeces from pigs	5. Finishers	150	good	natural	Roof	Trough	Trough	Trough, bell or bowl	1. Solid	straw	Solid	2 weeks	2 weeks	Depends on size of pigs	2. Yes	2. Yes	2. Yes	7. All	2	-1	0	0	1. No Move or mix	-1	NK	NK		0	-1	0	0	Missing	Missing	Missing	Missing	1	0
221-C	02/04/2015 00:00	11	Pooled	0		Cold	Dry	4	2. Spring	no	Bird faeces	Wild bird faeces	5. Finishers	150	good	natural	Roof	Trough	Trough	Trough, bell or bowl	1. Solid	straw	Solid	2 weeks	2 weeks	Depends on size of pigs	2. Yes	2. Yes	2. Yes	7. All	2	-1	0	0	1. No Move or mix	-1	NK	NK		0	-1	0	0	Missing	Missing	Missing	Missing	1	0
221-C	02/04/2015 00:00	12	Individual	0		Cold	Dry	4	2. Spring	yes	Finishers	Pen floor faeces from pigs	5. Finishers	150	good	natural	Roof	Trough	Trough	Trough, bell or bowl	1. Solid	straw	Solid	2 weeks	2 weeks	Depends on size of pigs	2. Yes	2. Yes	2. Yes	7. All	2	-1	0	0	1. No Move or mix	-1	NK	NK		0	-1	0	0	Missing	Missing	Missing	Missing	1	0
221-C	02/04/2015 00:00	12	Pooled	0		Cold	Dry	4	2. Spring	no	Finishers	Pen floor faeces from pigs	5. Finishers	150	good	natural	Roof	Trough	Trough	Trough, bell or bowl	1. Solid	straw	Solid	2 weeks	2 weeks	Depends on size of pigs	2. Yes	2. Yes	2. Yes	7. All	2	-1	0	0	1. No Move or mix	-1	NK	NK		0	-1	0	0	Missing	Missing	Missing	Missing	1	0
221-C	02/04/2015 00:00	13	Individual	0		Cold	Dry	4	2. Spring	yes	Finishers	Pen floor faeces from pigs	5. Finishers	150	good	natural	Roof	Trough	Trough	Trough, bell or bowl	1. Solid	straw	Solid	2 weeks	2 weeks	Depends on size of pigs	2. Yes	2. Yes	2. Yes	7. All	2	-1	0	0	1. No Move or mix	-1	NK	NK		0	-1	0	0	Missing	Missing	Missing	Missing	1	0
221-C	02/04/2015 00:00	13	Pooled	0		Cold	Dry	4	2. Spring	no	Finishers	Pen floor faeces from pigs	5. Finishers	150	good	natural	Roof	Trough	Trough	Trough, bell or bowl	1. Solid	straw	Solid	2 weeks	2 weeks	Depends on size of pigs	2. Yes	2. Yes	2. Yes	7. All	2	-1	0	0	1. No Move or mix	-1	NK	NK		0	-1	0	0	Missing	Missing	Missing	Missing	1	0
221-C	02/04/2015 00:00	14	Individual	0		Cold	Dry	4	2. Spring	yes	Finishers	Pen floor faeces from pigs	5. Finishers	150	good	natural	Roof	Trough	Trough	Trough, bell or bowl	1. Solid	straw	Solid	2 weeks	2 weeks	Depends on size of pigs	2. Yes	2. Yes	2. Yes	7. All	2	-1	0	0	1. No Move or mix	-1	NK	NK		0	-1	0	0	Missing	Missing	Missing	Missing	1	0
221-C	02/04/2015 00:00	14	Pooled	0		Cold	Dry	4	2. Spring	no	Finishers	Pen floor faeces from pigs	5. Finishers	150	good	natural	Roof	Trough	Trough	Trough, bell or bowl	1. Solid	straw	Solid	2 weeks	2 weeks	Depends on size of pigs	2. Yes	2. Yes	2. Yes	7. All	2	-1	0	0	1. No Move or mix	-1	NK	NK		0	-1	0	0	Missing	Missing	Missing	Missing	1	0
221-C	02/04/2015 00:00	15	Individual	0		Cold	Dry	4	2. Spring	yes	Finishers	Pen floor faeces from pigs	5. Finishers	150	good	natural	Roof	Trough	Trough	Trough, bell or bowl	1. Solid	straw	Solid	2 weeks	2 weeks	Depends on size of pigs	2. Yes	2. Yes	2. Yes	7. All	2	-1	0	0	1. No Move or mix	-1	NK	NK		0	-1	0	0	Missing	Missing	Missing	Missing	1	0
221-C	02/04/2015 00:00	15	Pooled	0		Cold	Dry	4	2. Spring	no	Finishers	Pen floor faeces from pigs	5. Finishers	150	good	natural	Roof	Trough	Trough	Trough, bell or bowl	1. Solid	straw	Solid	2 weeks	2 weeks	Depends on size of pigs	2. Yes	2. Yes	2. Yes	7. All	2	-1	0	0	1. No Move or mix	-1	NK	NK		0	-1	0	0	Missing	Missing	Missing	Missing	1	0
221-C	02/04/2015 00:00	16	Individual	0		Cold	Dry	4	2. Spring	yes	Finishers	Pen floor faeces from pigs	5. Finishers	150	good	natural	Roof	Trough	Trough	Trough, bell or bowl	1. Solid	straw	Solid	2 weeks	2 weeks	Depends on size of pigs	2. Yes	2. Yes	2. Yes	7. All	2	-1	0	0	1. No Move or mix	-1	NK	NK		0	-1	0	0	Missing	Missing	Missing	Missing	1	0
221-C	02/04/2015 00:00	16	Pooled	0		Cold	Dry	4	2. Spring	no	Finishers	Pen floor faeces from pigs	5. Finishers	150	good	natural	Roof	Trough	Trough	Trough, bell or bowl	1. Solid	straw	Solid	2 weeks	2 weeks	Depends on size of pigs	2. Yes	2. Yes	2. Yes	7. All	2	-1	0	0	1. No Move or mix	-1	NK	NK		0	-1	0	0	Missing	Missing	Missing	Missing	1	0
221-C	02/04/2015 00:00	17	Individual	0		Cold	Dry	4	2. Spring	yes	Finishers	Pen floor faeces from pigs	5. Finishers	150	good	natural	Roof	Trough	Trough	Trough, bell or bowl	1. Solid	straw	Solid	2 weeks	2 weeks	Depends on size of pigs	2. Yes	2. Yes	2. Yes	7. All	2	-1	0	0	1. No Move or mix	-1	NK	NK		0	-1	0	0	Missing	Missing	Missing	Missing	1	0
221-C	02/04/2015 00:00	17	Pooled	1	4,5,12:I:-	Cold	Dry	4	2. Spring	no	Finishers	Pen floor faeces from pigs	5. Finishers	150	good	natural	Roof	Trough	Trough	Trough, bell or bowl	1. Solid	straw	Solid	2 weeks	2 weeks	Depends on size of pigs	2. Yes	2. Yes	2. Yes	7. All	2	-1	0	0	1. No Move or mix	-1	NK	NK		0	-1	0	0	Missing	Missing	Missing	Missing	1	0
221-C	02/04/2015 00:00	18	Individual	0		Cold	Dry	4	2. Spring	yes	Finishers	Pen floor faeces from pigs	5. Finishers	150	good	natural	Roof	Trough	Trough	Trough, bell or bowl	1. Solid	straw	Solid	2 weeks	2 weeks	Depends on size of pigs	2. Yes	2. Yes	2. Yes	7. All	2	-1	0	0	1. No Move or mix	-1	NK	NK		0	-1	0	0	Missing	Missing	Missing	Missing	1	0
221-C	02/04/2015 00:00	18	Pooled	0		Cold	Dry	4	2. Spring	no	Finishers	Pen floor faeces from pigs	5. Finishers	150	good	natural	Roof	Trough	Trough	Trough, bell or bowl	1. Solid	straw	Solid	2 weeks	2 weeks	Depends on size of pigs	2. Yes	2. Yes	2. Yes	7. All	2	-1	0	0	1. No Move or mix	-1	NK	NK		0	-1	0	0	Missing	Missing	Missing	Missing	1	0
221-C	02/04/2015 00:00	19	Individual	0		Cold	Dry	4	2. Spring	yes	Finishers	Pen floor faeces from pigs	5. Finishers	150	good	natural	Roof	Trough	Trough	Trough, bell or bowl	1. Solid	straw	Solid	2 weeks	2 weeks	Depends on size of pigs	2. Yes	2. Yes	2. Yes	7. All	2	-1	0	0	1. No Move or mix	-1	NK	NK		0	-1	0	0	Missing	Missing	Missing	Missing	1	0
221-C	02/04/2015 00:00	19	Pooled	0		Cold	Dry	4	2. Spring	no	Finishers	Pen floor faeces from pigs	5. Finishers	150	good	natural	Roof	Trough	Trough	Trough, bell or bowl	1. Solid	straw	Solid	2 weeks	2 weeks	Depends on size of pigs	2. Yes	2. Yes	2. Yes	7. All	2	-1	0	0	1. No Move or mix	-1	NK	NK		0	-1	0	0	Missing	Missing	Missing	Missing	1	0
221-C	02/04/2015 00:00	20	Individual	0		Cold	Dry	4	2. Spring	yes	Finishers	Pen floor faeces from pigs	5. Finishers	150	good	natural	Roof	Trough	Trough	Trough, bell or bowl	1. Solid	straw	Solid	2 weeks	2 weeks	Depends on size of pigs	2. Yes	2. Yes	2. Yes	7. All	2	-1	0	0	1. No Move or mix	-1	NK	NK		0	-1	0	0	Missing	Missing	Missing	Missing	1	0
221-C	02/04/2015 00:00	20	Pooled	1	4,5,12:I:-	Cold	Dry	4	2. Spring	no	Finishers	Pen floor faeces from pigs	5. Finishers	150	good	natural	Roof	Trough	Trough	Trough, bell or bowl	1. Solid	straw	Solid	2 weeks	2 weeks	Depends on size of pigs	2. Yes	2. Yes	2. Yes	7. All	2	-1	0	0	1. No Move or mix	-1	NK	NK		0	-1	0	0	Missing	Missing	Missing	Missing	1	0
221-C	02/04/2015 00:00	21	Individual	0		Cold	Dry	4	2. Spring	no	Finishers	Pen floor faeces from pigs	5. Finishers	150	good	natural	Roof	Trough	Trough	Trough, bell or bowl	1. Solid	straw	Solid	2 weeks	2 weeks	Depends on size of pigs	2. Yes	2. Yes	2. Yes	7. All	2	-1	0	0	1. No Move or mix	-1	NK	NK		0	-1	0	0	Missing	Missing	Missing	Missing	1	0
221-C	02/04/2015 00:00	21	Pooled	0		Cold	Dry	4	2. Spring	no	Finishers	Pen floor faeces from pigs	5. Finishers	150	good	natural	Roof	Trough	Trough	Trough, bell or bowl	1. Solid	straw	Solid	2 weeks	2 weeks	Depends on size of pigs	2. Yes	2. Yes	2. Yes	7. All	2	-1	0	0	1. No Move or mix	-1	NK	NK		0	-1	0	0	Missing	Missing	Missing	Missing	1	0
221-C	02/04/2015 00:00	22	Individual	0		Cold	Dry	4	2. Spring	no	Finishers	Pen floor faeces from pigs	5. Finishers	150	good	natural	Roof	Trough	Trough	Trough, bell or bowl	1. Solid	straw	Solid	2 weeks	2 weeks	Depends on size of pigs	2. Yes	2. Yes	2. Yes	7. All	2	-1	0	0	1. No Move or mix	-1	NK	NK		0	-1	0	0	Missing	Missing	Missing	Missing	1	0
221-C	02/04/2015 00:00	22	Pooled	0		Cold	Dry	4	2. Spring	no	Finishers	Pen floor faeces from pigs	5. Finishers	150	good	natural	Roof	Trough	Trough	Trough, bell or bowl	1. Solid	straw	Solid	2 weeks	2 weeks	Depends on size of pigs	2. Yes	2. Yes	2. Yes	7. All	2	-1	0	0	1. No Move or mix	-1	NK	NK		0	-1	0	0	Missing	Missing	Missing	Missing	1	0
221-C	02/04/2015 00:00	23	Individual	0		Cold	Dry	4	2. Spring	no	Finishers	Pen floor faeces from pigs	5. Finishers	150	good	natural	Roof	Trough	Trough	Trough, bell or bowl	1. Solid	straw	Solid	2 weeks	2 weeks	Depends on size of pigs	2. Yes	2. Yes	2. Yes	7. All	2	-1	0	0	1. No Move or mix	-1	NK	NK		0	-1	0	0	Missing	Missing	Missing	Missing	1	0
221-C	02/04/2015 00:00	23	Pooled	0		Cold	Dry	4	2. Spring	no	Finishers	Pen floor faeces from pigs	5. Finishers	150	good	natural	Roof	Trough	Trough	Trough, bell or bowl	1. Solid	straw	Solid	2 weeks	2 weeks	Depends on size of pigs	2. Yes	2. Yes	2. Yes	7. All	2	-1	0	0	1. No Move or mix	-1	NK	NK		0	-1	0	0	Missing	Missing	Missing	Missing	1	0
221-C	02/04/2015 00:00	24	Individual	0		Cold	Dry	4	2. Spring	no	Finishers	Pen floor faeces from pigs	5. Finishers	150	good	natural	Roof	Trough	Trough	Trough, bell or bowl	1. Solid	straw	Solid	2 weeks	2 weeks	Depends on size of pigs	2. Yes	2. Yes	2. Yes	7. All	2	-1	0	0	1. No Move or mix	-1	NK	NK		0	-1	0	0	Missing	Missing	Missing	Missing	1	0
221-C	02/04/2015 00:00	24	Pooled	0		Cold	Dry	4	2. Spring	no	Finishers	Pen floor faeces from pigs	5. Finishers	150	good	natural	Roof	Trough	Trough	Trough, bell or bowl	1. Solid	straw	Solid	2 weeks	2 weeks	Depends on size of pigs	2. Yes	2. Yes	2. Yes	7. All	2	-1	0	0	1. No Move or mix	-1	NK	NK		0	-1	0	0	Missing	Missing	Missing	Missing	1	0
221-C	02/04/2015 00:00	25	Individual	0		Cold	Dry	4	2. Spring	no	Finishers	Pen floor faeces from pigs	5. Finishers	150	good	natural	Roof	Trough	Trough	Trough, bell or bowl	1. Solid	straw	Solid	2 weeks	2 weeks	Depends on size of pigs	2. Yes	2. Yes	2. Yes	7. All	2	-1	0	0	1. No Move or mix	-1	NK	NK		0	-1	0	0	Missing	Missing	Missing	Missing	1	0
221-C	02/04/2015 00:00	25	Pooled	1	TYPHIMURIUM	Cold	Dry	4	2. Spring	no	Finishers	Pen floor faeces from pigs	5. Finishers	150	good	natural	Roof	Trough	Trough	Trough, bell or bowl	1. Solid	straw	Solid	2 weeks	2 weeks	Depends on size of pigs	2. Yes	2. Yes	2. Yes	7. All	2	-1	0	0	1. No Move or mix	-1	NK	NK		0	-1	0	0	Missing	Missing	Missing	Missing	1	0
221-C	02/04/2015 00:00	26	Individual	0		Cold	Dry	4	2. Spring	no	Finishers	Pen floor faeces from pigs	5. Finishers	150	good	natural	Roof	Trough	Trough	Trough, bell or bowl	1. Solid	straw	Solid	2 weeks	2 weeks	Depends on size of pigs	2. Yes	2. Yes	2. Yes	7. All	2	-1	0	0	1. No Move or mix	-1	NK	NK		0	-1	0	0	Missing	Missing	Missing	Missing	1	0
221-C	02/04/2015 00:00	26	Pooled	0		Cold	Dry	4	2. Spring	no	Finishers	Pen floor faeces from pigs	5. Finishers	150	good	natural	Roof	Trough	Trough	Trough, bell or bowl	1. Solid	straw	Solid	2 weeks	2 weeks	Depends on size of pigs	2. Yes	2. Yes	2. Yes	7. All	2	-1	0	0	1. No Move or mix	-1	NK	NK		0	-1	0	0	Missing	Missing	Missing	Missing	1	0
221-C	02/04/2015 00:00	27	Individual	0		Cold	Dry	4	2. Spring	no	Finishers	Pen floor faeces from pigs	5. Finishers	150	good	natural	Roof	Trough	Trough	Trough, bell or bowl	1. Solid	straw	Solid	2 weeks	2 weeks	Depends on size of pigs	2. Yes	2. Yes	2. Yes	7. All	2	-1	0	0	1. No Move or mix	-1	NK	NK		0	-1	0	0	Missing	Missing	Missing	Missing	1	0
221-C	02/04/2015 00:00	27	Pooled	0		Cold	Dry	4	2. Spring	no	Finishers	Pen floor faeces from pigs	5. Finishers	150	good	natural	Roof	Trough	Trough	Trough, bell or bowl	1. Solid	straw	Solid	2 weeks	2 weeks	Depends on size of pigs	2. Yes	2. Yes	2. Yes	7. All	2	-1	0	0	1. No Move or mix	-1	NK	NK		0	-1	0	0	Missing	Missing	Missing	Missing	1	0
221-C	02/04/2015 00:00	28	Individual	0		Cold	Dry	4	2. Spring	no	Finishers	Pen floor faeces from pigs	5. Finishers	150	good	natural	Roof	Trough	Trough	Trough, bell or bowl	1. Solid	straw	Solid	2 weeks	2 weeks	Depends on size of pigs	2. Yes	2. Yes	2. Yes	7. All	2	-1	0	0	1. No Move or mix	-1	NK	NK		0	-1	0	0	Missing	Missing	Missing	Missing	1	0
221-C	02/04/2015 00:00	28	Pooled	0		Cold	Dry	4	2. Spring	no	Finishers	Pen floor faeces from pigs	5. Finishers	150	good	natural	Roof	Trough	Trough	Trough, bell or bowl	1. Solid	straw	Solid	2 weeks	2 weeks	Depends on size of pigs	2. Yes	2. Yes	2. Yes	7. All	2	-1	0	0	1. No Move or mix	-1	NK	NK		0	-1	0	0	Missing	Missing	Missing	Missing	1	0
221-C	02/04/2015 00:00	29	Individual	0		Cold	Dry	4	2. Spring	no	Finishers	Pen floor faeces from pigs	5. Finishers	150	good	natural	Roof	Trough	Trough	Trough, bell or bowl	1. Solid	straw	Solid	2 weeks	2 weeks	Depends on size of pigs	2. Yes	2. Yes	2. Yes	7. All	2	-1	0	0	1. No Move or mix	-1	NK	NK		0	-1	0	0	Missing	Missing	Missing	Missing	1	0
221-C	02/04/2015 00:00	29	Pooled	0		Cold	Dry	4	2. Spring	no	Finishers	Pen floor faeces from pigs	5. Finishers	150	good	natural	Roof	Trough	Trough	Trough, bell or bowl	1. Solid	straw	Solid	2 weeks	2 weeks	Depends on size of pigs	2. Yes	2. Yes	2. Yes	7. All	2	-1	0	0	1. No Move or mix	-1	NK	NK		0	-1	0	0	Missing	Missing	Missing	Missing	1	0
221-C	02/04/2015 00:00	30	Individual	0		Cold	Dry	4	2. Spring	no	Finishers	Pen floor faeces from pigs	5. Finishers	150	good	natural	Roof	Trough	Trough	Trough, bell or bowl	1. Solid	straw	Solid	2 weeks	2 weeks	Depends on size of pigs	2. Yes	2. Yes	2. Yes	7. All	2	-1	0	0	1. No Move or mix	-1	NK	NK		0	-1	0	0	Missing	Missing	Missing	Missing	1	0
221-C	02/04/2015 00:00	30	Pooled	1	AGAMA	Cold	Dry	4	2. Spring	no	Finishers	Pen floor faeces from pigs	5. Finishers	150	good	natural	Roof	Trough	Trough	Trough, bell or bowl	1. Solid	straw	Solid	2 weeks	2 weeks	Depends on size of pigs	2. Yes	2. Yes	2. Yes	7. All	2	-1	0	0	1. No Move or mix	-1	NK	NK		0	-1	0	0	Missing	Missing	Missing	Missing	1	0
221-C	02/04/2015 00:00	31	Individual	1	4,5,12:I:-	Cold	Dry	4	2. Spring	no	Rat droppings	Rodent faeces/carcases	5. Finishers	150	good	natural	Roof	Trough	Trough	Trough, bell or bowl	1. Solid	straw	Solid	2 weeks	2 weeks	Depends on size of pigs	2. Yes	2. Yes	2. Yes	7. All	2	-1	0	0	1. No Move or mix	-1	NK	NK		0	-1	0	0	Missing	Missing	Missing	Missing	1	0
221-C	02/04/2015 00:00	31	Pooled	1	TYPHIMURIUM	Cold	Dry	4	2. Spring	yes	Rodents droppings	Rodent faeces/carcases	5. Finishers	150	good	natural	Roof	Trough	Trough	Trough, bell or bowl	1. Solid	straw	Solid	2 weeks	2 weeks	Depends on size of pigs	2. Yes	2. Yes	2. Yes	7. All	2	-1	0	0	1. No Move or mix	-1	NK	NK		0	-1	0	0	Missing	Missing	Missing	Missing	1	0
221-C	02/04/2015 00:00	32	Individual	1	4,5,12:I:-	Cold	Dry	4	2. Spring	no	Rat droppings	Rodent faeces/carcases	5. Finishers	150	good	natural	Roof	Trough	Trough	Trough, bell or bowl	1. Solid	straw	Solid	2 weeks	2 weeks	Depends on size of pigs	2. Yes	2. Yes	2. Yes	7. All	2	-1	0	0	1. No Move or mix	-1	NK	NK		0	-1	0	0	Missing	Missing	Missing	Missing	1	0
221-C	02/04/2015 00:00	32	Pooled	0		Cold	Dry	4	2. Spring	yes	Finishers	Pen floor faeces from pigs	5. Finishers	150	good	natural	Roof	Trough	Trough	Trough, bell or bowl	1. Solid	straw	Solid	2 weeks	2 weeks	Depends on size of pigs	2. Yes	2. Yes	2. Yes	7. All	2	-1	0	0	1. No Move or mix	-1	NK	NK		0	-1	0	0	Missing	Missing	Missing	Missing	1	0
221-C	02/04/2015 00:00	33	Individual	1	4,5,12:I:-	Cold	Dry	4	2. Spring	no	Rat droppings	Rodent faeces/carcases	5. Finishers	150	good	natural	Roof	Trough	Trough	Trough, bell or bowl	1. Solid	straw	Solid	2 weeks	2 weeks	Depends on size of pigs	2. Yes	2. Yes	2. Yes	7. All	2	-1	0	0	1. No Move or mix	-1	NK	NK		0	-1	0	0	Missing	Missing	Missing	Missing	1	0
221-C	02/04/2015 00:00	33	Pooled	0		Cold	Dry	4	2. Spring	yes	Finishers	Pen floor faeces from pigs	5. Finishers	150	good	natural	Roof	Trough	Trough	Trough, bell or bowl	1. Solid	straw	Solid	2 weeks	2 weeks	Depends on size of pigs	2. Yes	2. Yes	2. Yes	7. All	2	-1	0	0	1. No Move or mix	-1	NK	NK		0	-1	0	0	Missing	Missing	Missing	Missing	1	0
221-C	02/04/2015 00:00	34	Individual	1	4,5,12:I:-	Cold	Dry	4	2. Spring	no	Rat droppings	Rodent faeces/carcases	5. Finishers	150	good	natural	Roof	Trough	Trough	Trough, bell or bowl	1. Solid	straw	Solid	2 weeks	2 weeks	Depends on size of pigs	2. Yes	2. Yes	2. Yes	7. All	2	-1	0	0	1. No Move or mix	-1	NK	NK		0	-1	0	0	Missing	Missing	Missing	Missing	1	0
221-C	02/04/2015 00:00	34	Pooled	0		Cold	Dry	4	2. Spring	yes	Finishers	Pen floor faeces from pigs	5. Finishers	150	good	natural	Roof	Trough	Trough	Trough, bell or bowl	1. Solid	straw	Solid	2 weeks	2 weeks	Depends on size of pigs	2. Yes	2. Yes	2. Yes	7. All	2	-1	0	0	1. No Move or mix	-1	NK	NK		0	-1	0	0	Missing	Missing	Missing	Missing	1	0
221-C	02/04/2015 00:00	35	Individual	1	4,5,12:I:-	Cold	Dry	4	2. Spring	no	Rat droppings	Rodent faeces/carcases	5. Finishers	150	good	natural	Roof	Trough	Trough	Trough, bell or bowl	1. Solid	straw	Solid	2 weeks	2 weeks	Depends on size of pigs	2. Yes	2. Yes	2. Yes	7. All	2	-1	0	0	1. No Move or mix	-1	NK	NK		0	-1	0	0	Missing	Missing	Missing	Missing	1	0
221-C	02/04/2015 00:00	35	Pooled	0		Cold	Dry	4	2. Spring	yes	Finishers	Pen floor faeces from pigs	5. Finishers	150	good	natural	Roof	Trough	Trough	Trough, bell or bowl	1. Solid	straw	Solid	2 weeks	2 weeks	Depends on size of pigs	2. Yes	2. Yes	2. Yes	7. All	2	-1	0	0	1. No Move or mix	-1	NK	NK		0	-1	0	0	Missing	Missing	Missing	Missing	1	0
221-C	02/04/2015 00:00	36	Individual	1	4,5,12:I:-	Cold	Dry	4	2. Spring	no	Rat droppings	Rodent faeces/carcases	5. Finishers	150	good	natural	Roof	Trough	Trough	Trough, bell or bowl	1. Solid	straw	Solid	2 weeks	2 weeks	Depends on size of pigs	2. Yes	2. Yes	2. Yes	7. All	2	-1	0	0	1. No Move or mix	-1	NK	NK		0	-1	0	0	Missing	Missing	Missing	Missing	1	0
221-C	02/04/2015 00:00	36	Pooled	0		Cold	Dry	4	2. Spring	yes	Finishers	Pen floor faeces from pigs	5. Finishers	150	good	natural	Roof	Trough	Trough	Trough, bell or bowl	1. Solid	straw	Solid	2 weeks	2 weeks	Depends on size of pigs	2. Yes	2. Yes	2. Yes	7. All	2	-1	0	0	1. No Move or mix	-1	NK	NK		0	-1	0	0	Missing	Missing	Missing	Missing	1	0
221-C	02/04/2015 00:00	37	Individual	1	4,5,12:I:-	Cold	Dry	4	2. Spring	no	Rat droppings	Rodent faeces/carcases	5. Finishers	150	good	natural	Roof	Trough	Trough	Trough, bell or bowl	1. Solid	straw	Solid	2 weeks	2 weeks	Depends on size of pigs	2. Yes	2. Yes	2. Yes	7. All	2	-1	0	0	1. No Move or mix	-1	NK	NK		0	-1	0	0	Missing	Missing	Missing	Missing	1	0
221-C	02/04/2015 00:00	37	Pooled	0		Cold	Dry	4	2. Spring	yes	Finishers	Pen floor faeces from pigs	5. Finishers	150	good	natural	Roof	Trough	Trough	Trough, bell or bowl	1. Solid	straw	Solid	2 weeks	2 weeks	Depends on size of pigs	2. Yes	2. Yes	2. Yes	7. All	2	-1	0	0	1. No Move or mix	-1	NK	NK		0	-1	0	0	Missing	Missing	Missing	Missing	1	0
221-C	02/04/2015 00:00	38	Individual	1	4,5,12:I:-	Cold	Dry	4	2. Spring	no	Rat droppings	Rodent faeces/carcases	5. Finishers	150	good	natural	Roof	Trough	Trough	Trough, bell or bowl	1. Solid	straw	Solid	2 weeks	2 weeks	Depends on size of pigs	2. Yes	2. Yes	2. Yes	7. All	2	-1	0	0	1. No Move or mix	-1	NK	NK		0	-1	0	0	Missing	Missing	Missing	Missing	1	0
221-C	02/04/2015 00:00	38	Pooled	0		Cold	Dry	4	2. Spring	yes	Finishers	Pen floor faeces from pigs	5. Finishers	150	good	natural	Roof	Trough	Trough	Trough, bell or bowl	1. Solid	straw	Solid	2 weeks	2 weeks	Depends on size of pigs	2. Yes	2. Yes	2. Yes	7. All	2	-1	0	0	1. No Move or mix	-1	NK	NK		0	-1	0	0	Missing	Missing	Missing	Missing	1	0
221-C	02/04/2015 00:00	39	Individual	0		Cold	Dry	4	2. Spring	no	Rat droppings	Rodent faeces/carcases	5. Finishers	150	good	natural	Roof	Trough	Trough	Trough, bell or bowl	1. Solid	straw	Solid	2 weeks	2 weeks	Depends on size of pigs	2. Yes	2. Yes	2. Yes	7. All	2	-1	0	0	1. No Move or mix	-1	NK	NK		0	-1	0	0	Missing	Missing	Missing	Missing	1	0
221-C	02/04/2015 00:00	39	Pooled	0		Cold	Dry	4	2. Spring	yes	Finishers	Pen floor faeces from pigs	5. Finishers	150	good	natural	Roof	Trough	Trough	Trough, bell or bowl	1. Solid	straw	Solid	2 weeks	2 weeks	Depends on size of pigs	2. Yes	2. Yes	2. Yes	7. All	2	-1	0	0	1. No Move or mix	-1	NK	NK		0	-1	0	0	Missing	Missing	Missing	Missing	1	0
221-C	02/04/2015 00:00	40	Individual	1	4,5,12:I:-	Cold	Dry	4	2. Spring	no	Rat droppings	Rodent faeces/carcases	5. Finishers	150	good	natural	Roof	Trough	Trough	Trough, bell or bowl	1. Solid	straw	Solid	2 weeks	2 weeks	Depends on size of pigs	2. Yes	2. Yes	2. Yes	7. All	2	-1	0	0	1. No Move or mix	-1	NK	NK		0	-1	0	0	Missing	Missing	Missing	Missing	1	0
221-C	02/04/2015 00:00	40	Pooled	0		Cold	Dry	4	2. Spring	yes	Finishers	Pen floor faeces from pigs	5. Finishers	150	good	natural	Roof	Trough	Trough	Trough, bell or bowl	1. Solid	straw	Solid	2 weeks	2 weeks	Depends on size of pigs	2. Yes	2. Yes	2. Yes	7. All	2	-1	0	0	1. No Move or mix	-1	NK	NK		0	-1	0	0	Missing	Missing	Missing	Missing	1	0
221-C	02/04/2015 00:00	41	Individual	0		Cold	Dry	4	2. Spring	yes	Finishers	Pen floor faeces from pigs	5. Finishers	150	good	natural	Roof	Trough	Trough	Trough, bell or bowl	1. Solid	straw	Solid	2 weeks	2 weeks	Depends on size of pigs	2. Yes	2. Yes	2. Yes	7. All	2	-1	0	0	1. No Move or mix	-1	NK	NK		0	-1	0	0	Missing	Missing	Missing	Missing	1	0
221-C	02/04/2015 00:00	41	Pooled	0		Cold	Dry	4	2. Spring	yes	Finishers	Pen floor faeces from pigs	5. Finishers	150	good	natural	Roof	Trough	Trough	Trough, bell or bowl	1. Solid	straw	Solid	2 weeks	2 weeks	Depends on size of pigs	2. Yes	2. Yes	2. Yes	7. All	2	-1	0	0	1. No Move or mix	-1	NK	NK		0	-1	0	0	Missing	Missing	Missing	Missing	1	0
221-C	02/04/2015 00:00	42	Individual	0		Cold	Dry	4	2. Spring	yes	Finishers	Pen floor faeces from pigs	5. Finishers	150	good	natural	Roof	Trough	Trough	Trough, bell or bowl	1. Solid	straw	Solid	2 weeks	2 weeks	Depends on size of pigs	2. Yes	2. Yes	2. Yes	7. All	2	-1	0	0	1. No Move or mix	-1	NK	NK		0	-1	0	0	Missing	Missing	Missing	Missing	1	0
221-C	02/04/2015 00:00	42	Pooled	0		Cold	Dry	4	2. Spring	yes	Finishers	Pen floor faeces from pigs	5. Finishers	150	good	natural	Roof	Trough	Trough	Trough, bell or bowl	1. Solid	straw	Solid	2 weeks	2 weeks	Depends on size of pigs	2. Yes	2. Yes	2. Yes	7. All	2	-1	0	0	1. No Move or mix	-1	NK	NK		0	-1	0	0	Missing	Missing	Missing	Missing	1	0
221-C	02/04/2015 00:00	43	Individual	0		Cold	Dry	4	2. Spring	yes	Finishers	Pen floor faeces from pigs	5. Finishers	150	good	natural	Roof	Trough	Trough	Trough, bell or bowl	1. Solid	straw	Solid	2 weeks	2 weeks	Depends on size of pigs	2. Yes	2. Yes	2. Yes	7. All	2	-1	0	0	1. No Move or mix	-1	NK	NK		0	-1	0	0	Missing	Missing	Missing	Missing	1	0
221-C	02/04/2015 00:00	43	Pooled	0		Cold	Dry	4	2. Spring	yes	Finishers	Pen floor faeces from pigs	5. Finishers	150	good	natural	Roof	Trough	Trough	Trough, bell or bowl	1. Solid	straw	Solid	2 weeks	2 weeks	Depends on size of pigs	2. Yes	2. Yes	2. Yes	7. All	2	-1	0	0	1. No Move or mix	-1	NK	NK		0	-1	0	0	Missing	Missing	Missing	Missing	1	0
221-C	02/04/2015 00:00	44	Individual	0		Cold	Dry	4	2. Spring	yes	Finishers	Pen floor faeces from pigs	5. Finishers	150	good	natural	Roof	Trough	Trough	Trough, bell or bowl	1. Solid	straw	Solid	2 weeks	2 weeks	Depends on size of pigs	2. Yes	2. Yes	2. Yes	7. All	2	-1	0	0	1. No Move or mix	-1	NK	NK		0	-1	0	0	Missing	Missing	Missing	Missing	1	0
221-C	02/04/2015 00:00	44	Pooled	0		Cold	Dry	4	2. Spring	yes	Finishers	Pen floor faeces from pigs	5. Finishers	150	good	natural	Roof	Trough	Trough	Trough, bell or bowl	1. Solid	straw	Solid	2 weeks	2 weeks	Depends on size of pigs	2. Yes	2. Yes	2. Yes	7. All	2	-1	0	0	1. No Move or mix	-1	NK	NK		0	-1	0	0	Missing	Missing	Missing	Missing	1	0
221-C	02/04/2015 00:00	45	Individual	0		Cold	Dry	4	2. Spring	yes	Finishers	Pen floor faeces from pigs	5. Finishers	150	good	natural	Roof	Trough	Trough	Trough, bell or bowl	1. Solid	straw	Solid	2 weeks	2 weeks	Depends on size of pigs	2. Yes	2. Yes	2. Yes	7. All	2	-1	0	0	1. No Move or mix	-1	NK	NK		0	-1	0	0	Missing	Missing	Missing	Missing	1	0
221-C	02/04/2015 00:00	45	Pooled	0		Cold	Dry	4	2. Spring	yes	Finishers	Pen floor faeces from pigs	5. Finishers	150	good	natural	Roof	Trough	Trough	Trough, bell or bowl	1. Solid	straw	Solid	2 weeks	2 weeks	Depends on size of pigs	2. Yes	2. Yes	2. Yes	7. All	2	-1	0	0	1. No Move or mix	-1	NK	NK		0	-1	0	0	Missing	Missing	Missing	Missing	1	0
221-C	02/04/2015 00:00	46	Individual	0		Cold	Dry	4	2. Spring	yes	Finishers	Pen floor faeces from pigs	5. Finishers	150	good	natural	Roof	Trough	Trough	Trough, bell or bowl	1. Solid	straw	Solid	2 weeks	2 weeks	Depends on size of pigs	2. Yes	2. Yes	2. Yes	7. All	2	-1	0	0	1. No Move or mix	-1	NK	NK		0	-1	0	0	Missing	Missing	Missing	Missing	1	0
221-C	02/04/2015 00:00	46	Pooled	0		Cold	Dry	4	2. Spring	yes	Finishers	Pen floor faeces from pigs	5. Finishers	150	good	natural	Roof	Trough	Trough	Trough, bell or bowl	1. Solid	straw	Solid	2 weeks	2 weeks	Depends on size of pigs	2. Yes	2. Yes	2. Yes	7. All	2	-1	0	0	1. No Move or mix	-1	NK	NK		0	-1	0	0	Missing	Missing	Missing	Missing	1	0
221-C	02/04/2015 00:00	47	Individual	0		Cold	Dry	4	2. Spring	yes	Finishers	Pen floor faeces from pigs	5. Finishers	150	good	natural	Roof	Trough	Trough	Trough, bell or bowl	1. Solid	straw	Solid	2 weeks	2 weeks	Depends on size of pigs	2. Yes	2. Yes	2. Yes	7. All	2	-1	0	0	1. No Move or mix	-1	NK	NK		0	-1	0	0	Missing	Missing	Missing	Missing	1	0
221-C	02/04/2015 00:00	47	Pooled	0		Cold	Dry	4	2. Spring	yes	Finishers	Pen floor faeces from pigs	5. Finishers	150	good	natural	Roof	Trough	Trough	Trough, bell or bowl	1. Solid	straw	Solid	2 weeks	2 weeks	Depends on size of pigs	2. Yes	2. Yes	2. Yes	7. All	2	-1	0	0	1. No Move or mix	-1	NK	NK		0	-1	0	0	Missing	Missing	Missing	Missing	1	0
221-C	02/04/2015 00:00	48	Individual	0		Cold	Dry	4	2. Spring	yes	Finishers	Pen floor faeces from pigs	5. Finishers	150	good	natural	Roof	Trough	Trough	Trough, bell or bowl	1. Solid	straw	Solid	2 weeks	2 weeks	Depends on size of pigs	2. Yes	2. Yes	2. Yes	7. All	2	-1	0	0	1. No Move or mix	-1	NK	NK		0	-1	0	0	Missing	Missing	Missing	Missing	1	0
221-C	02/04/2015 00:00	48	Pooled	0		Cold	Dry	4	2. Spring	yes	Finishers	Pen floor faeces from pigs	5. Finishers	150	good	natural	Roof	Trough	Trough	Trough, bell or bowl	1. Solid	straw	Solid	2 weeks	2 weeks	Depends on size of pigs	2. Yes	2. Yes	2. Yes	7. All	2	-1	0	0	1. No Move or mix	-1	NK	NK		0	-1	0	0	Missing	Missing	Missing	Missing	1	0
221-C	02/04/2015 00:00	49	Individual	0		Cold	Dry	4	2. Spring	yes	Finishers	Pen floor faeces from pigs	5. Finishers	150	good	natural	Roof	Trough	Trough	Trough, bell or bowl	1. Solid	straw	Solid	2 weeks	2 weeks	Depends on size of pigs	2. Yes	2. Yes	2. Yes	7. All	2	-1	0	0	1. No Move or mix	-1	NK	NK		0	-1	0	0	Missing	Missing	Missing	Missing	1	0
221-C	02/04/2015 00:00	49	Pooled	0		Cold	Dry	4	2. Spring	yes	Finishers	Pen floor faeces from pigs	5. Finishers	150	good	natural	Roof	Trough	Trough	Trough, bell or bowl	1. Solid	straw	Solid	2 weeks	2 weeks	Depends on size of pigs	2. Yes	2. Yes	2. Yes	7. All	2	-1	0	0	1. No Move or mix	-1	NK	NK		0	-1	0	0	Missing	Missing	Missing	Missing	1	0
221-C	02/04/2015 00:00	50	Individual	0		Cold	Dry	4	2. Spring	yes	Finishers	Pen floor faeces from pigs	5. Finishers	150	good	natural	Roof	Trough	Trough	Trough, bell or bowl	1. Solid	straw	Solid	2 weeks	2 weeks	Depends on size of pigs	2. Yes	2. Yes	2. Yes	7. All	2	-1	0	0	1. No Move or mix	-1	NK	NK		0	-1	0	0	Missing	Missing	Missing	Missing	1	0
221-C	02/04/2015 00:00	50	Pooled	0		Cold	Dry	4	2. Spring	yes	Finishers	Pen floor faeces from pigs	5. Finishers	150	good	natural	Roof	Trough	Trough	Trough, bell or bowl	1. Solid	straw	Solid	2 weeks	2 weeks	Depends on size of pigs	2. Yes	2. Yes	2. Yes	7. All	2	-1	0	0	1. No Move or mix	-1	NK	NK		0	-1	0	0	Missing	Missing	Missing	Missing	1	0
221-C	02/04/2015 00:00	51	Individual	0		Cold	Dry	4	2. Spring	yes	Rodents droppings	Rodent faeces/carcases	5. Finishers	150	good	natural	Roof	Trough	Trough	Trough, bell or bowl	1. Solid	straw	Solid	2 weeks	2 weeks	Depends on size of pigs	2. Yes	2. Yes	2. Yes	7. All	2	-1	0	0	1. No Move or mix	-1	NK	NK		0	-1	0	0	Missing	Missing	Missing	Missing	1	0
221-C	02/04/2015 00:00	51	Pooled	0		Cold	Dry	4	2. Spring	yes	Finishers	Pen floor faeces from pigs	5. Finishers	150	good	natural	Roof	Trough	Trough	Trough, bell or bowl	1. Solid	straw	Solid	2 weeks	2 weeks	Depends on size of pigs	2. Yes	2. Yes	2. Yes	7. All	2	-1	0	0	1. No Move or mix	-1	NK	NK		0	-1	0	0	Missing	Missing	Missing	Missing	1	0
221-C	02/04/2015 00:00	52	Individual	0		Cold	Dry	4	2. Spring	yes	Rodents droppings	Rodent faeces/carcases	5. Finishers	150	good	natural	Roof	Trough	Trough	Trough, bell or bowl	1. Solid	straw	Solid	2 weeks	2 weeks	Depends on size of pigs	2. Yes	2. Yes	2. Yes	7. All	2	-1	0	0	1. No Move or mix	-1	NK	NK		0	-1	0	0	Missing	Missing	Missing	Missing	1	0
221-C	02/04/2015 00:00	52	Pooled	0		Cold	Dry	4	2. Spring	yes	Finishers	Pen floor faeces from pigs	5. Finishers	150	good	natural	Roof	Trough	Trough	Trough, bell or bowl	1. Solid	straw	Solid	2 weeks	2 weeks	Depends on size of pigs	2. Yes	2. Yes	2. Yes	7. All	2	-1	0	0	1. No Move or mix	-1	NK	NK		0	-1	0	0	Missing	Missing	Missing	Missing	1	0
221-C	02/04/2015 00:00	53	Individual	0		Cold	Dry	4	2. Spring	yes	Rodents droppings	Rodent faeces/carcases	5. Finishers	150	good	natural	Roof	Trough	Trough	Trough, bell or bowl	1. Solid	straw	Solid	2 weeks	2 weeks	Depends on size of pigs	2. Yes	2. Yes	2. Yes	7. All	2	-1	0	0	1. No Move or mix	-1	NK	NK		0	-1	0	0	Missing	Missing	Missing	Missing	1	0
221-C	02/04/2015 00:00	53	Pooled	0		Cold	Dry	4	2. Spring	yes	Finishers	Pen floor faeces from pigs	5. Finishers	150	good	natural	Roof	Trough	Trough	Trough, bell or bowl	1. Solid	straw	Solid	2 weeks	2 weeks	Depends on size of pigs	2. Yes	2. Yes	2. Yes	7. All	2	-1	0	0	1. No Move or mix	-1	NK	NK		0	-1	0	0	Missing	Missing	Missing	Missing	1	0
221-C	02/04/2015 00:00	54	Individual	0		Cold	Dry	4	2. Spring	yes	Rodents droppings	Rodent faeces/carcases	5. Finishers	150	good	natural	Roof	Trough	Trough	Trough, bell or bowl	1. Solid	straw	Solid	2 weeks	2 weeks	Depends on size of pigs	2. Yes	2. Yes	2. Yes	7. All	2	-1	0	0	1. No Move or mix	-1	NK	NK		0	-1	0	0	Missing	Missing	Missing	Missing	1	0
221-C	02/04/2015 00:00	54	Pooled	0		Cold	Dry	4	2. Spring	yes	Finishers	Pen floor faeces from pigs	5. Finishers	150	good	natural	Roof	Trough	Trough	Trough, bell or bowl	1. Solid	straw	Solid	2 weeks	2 weeks	Depends on size of pigs	2. Yes	2. Yes	2. Yes	7. All	2	-1	0	0	1. No Move or mix	-1	NK	NK		0	-1	0	0	Missing	Missing	Missing	Missing	1	0
221-C	02/04/2015 00:00	55	Individual	0		Cold	Dry	4	2. Spring	yes	Rodents droppings	Rodent faeces/carcases	5. Finishers	150	good	natural	Roof	Trough	Trough	Trough, bell or bowl	1. Solid	straw	Solid	2 weeks	2 weeks	Depends on size of pigs	2. Yes	2. Yes	2. Yes	7. All	2	-1	0	0	1. No Move or mix	-1	NK	NK		0	-1	0	0	Missing	Missing	Missing	Missing	1	0
221-C	02/04/2015 00:00	55	Pooled	0		Cold	Dry	4	2. Spring	yes	Finishers	Pen floor faeces from pigs	5. Finishers	150	good	natural	Roof	Trough	Trough	Trough, bell or bowl	1. Solid	straw	Solid	2 weeks	2 weeks	Depends on size of pigs	2. Yes	2. Yes	2. Yes	7. All	2	-1	0	0	1. No Move or mix	-1	NK	NK		0	-1	0	0	Missing	Missing	Missing	Missing	1	0
221-C	02/04/2015 00:00	56	Individual	0		Cold	Dry	4	2. Spring	yes	Rodents droppings	Rodent faeces/carcases	5. Finishers	150	good	natural	Roof	Trough	Trough	Trough, bell or bowl	1. Solid	straw	Solid	2 weeks	2 weeks	Depends on size of pigs	2. Yes	2. Yes	2. Yes	7. All	2	-1	0	0	1. No Move or mix	-1	NK	NK		0	-1	0	0	Missing	Missing	Missing	Missing	1	0
221-C	02/04/2015 00:00	56	Pooled	0		Cold	Dry	4	2. Spring	yes	Finishers	Pen floor faeces from pigs	5. Finishers	150	good	natural	Roof	Trough	Trough	Trough, bell or bowl	1. Solid	straw	Solid	2 weeks	2 weeks	Depends on size of pigs	2. Yes	2. Yes	2. Yes	7. All	2	-1	0	0	1. No Move or mix	-1	NK	NK		0	-1	0	0	Missing	Missing	Missing	Missing	1	0
221-C	02/04/2015 00:00	57	Individual	0		Cold	Dry	4	2. Spring	yes	Rodents droppings	Rodent faeces/carcases	5. Finishers	150	good	natural	Roof	Trough	Trough	Trough, bell or bowl	1. Solid	straw	Solid	2 weeks	2 weeks	Depends on size of pigs	2. Yes	2. Yes	2. Yes	7. All	2	-1	0	0	1. No Move or mix	-1	NK	NK		0	-1	0	0	Missing	Missing	Missing	Missing	1	0
221-C	02/04/2015 00:00	57	Pooled	0		Cold	Dry	4	2. Spring	yes	Finishers	Pen floor faeces from pigs	5. Finishers	150	good	natural	Roof	Trough	Trough	Trough, bell or bowl	1. Solid	straw	Solid	2 weeks	2 weeks	Depends on size of pigs	2. Yes	2. Yes	2. Yes	7. All	2	-1	0	0	1. No Move or mix	-1	NK	NK		0	-1	0	0	Missing	Missing	Missing	Missing	1	0
221-C	02/04/2015 00:00	58	Individual	0		Cold	Dry	4	2. Spring	yes	Rodents droppings	Rodent faeces/carcases	5. Finishers	150	good	natural	Roof	Trough	Trough	Trough, bell or bowl	1. Solid	straw	Solid	2 weeks	2 weeks	Depends on size of pigs	2. Yes	2. Yes	2. Yes	7. All	2	-1	0	0	1. No Move or mix	-1	NK	NK		0	-1	0	0	Missing	Missing	Missing	Missing	1	0
221-C	02/04/2015 00:00	58	Pooled	0		Cold	Dry	4	2. Spring	yes	Finishers	Pen floor faeces from pigs	5. Finishers	150	good	natural	Roof	Trough	Trough	Trough, bell or bowl	1. Solid	straw	Solid	2 weeks	2 weeks	Depends on size of pigs	2. Yes	2. Yes	2. Yes	7. All	2	-1	0	0	1. No Move or mix	-1	NK	NK		0	-1	0	0	Missing	Missing	Missing	Missing	1	0
221-C	02/04/2015 00:00	59	Individual	0		Cold	Dry	4	2. Spring	yes	Rodents droppings	Rodent faeces/carcases	5. Finishers	150	good	natural	Roof	Trough	Trough	Trough, bell or bowl	1. Solid	straw	Solid	2 weeks	2 weeks	Depends on size of pigs	2. Yes	2. Yes	2. Yes	7. All	2	-1	0	0	1. No Move or mix	-1	NK	NK		0	-1	0	0	Missing	Missing	Missing	Missing	1	0
221-C	02/04/2015 00:00	59	Pooled	0		Cold	Dry	4	2. Spring	yes	Finishers	Pen floor faeces from pigs	5. Finishers	150	good	natural	Roof	Trough	Trough	Trough, bell or bowl	1. Solid	straw	Solid	2 weeks	2 weeks	Depends on size of pigs	2. Yes	2. Yes	2. Yes	7. All	2	-1	0	0	1. No Move or mix	-1	NK	NK		0	-1	0	0	Missing	Missing	Missing	Missing	1	0
221-C	02/04/2015 00:00	60	Individual	0		Cold	Dry	4	2. Spring	yes	Rodents droppings	Rodent faeces/carcases	5. Finishers	150	good	natural	Roof	Trough	Trough	Trough, bell or bowl	1. Solid	straw	Solid	2 weeks	2 weeks	Depends on size of pigs	2. Yes	2. Yes	2. Yes	7. All	2	-1	0	0	1. No Move or mix	-1	NK	NK		0	-1	0	0	Missing	Missing	Missing	Missing	1	0
221-C	02/04/2015 00:00	60	Pooled	0		Cold	Dry	4	2. Spring	yes	Bird faeces	Wild bird faeces	5. Finishers	150	good	natural	Roof	Trough	Trough	Trough, bell or bowl	1. Solid	straw	Solid	2 weeks	2 weeks	Depends on size of pigs	2. Yes	2. Yes	2. Yes	7. All	2	-1	0	0	1. No Move or mix	-1	NK	NK		0	-1	0	0	Missing	Missing	Missing	Missing	1	0
221-C	11/06/2015 00:00	1	Pooled	1	4,5,12:I:-	Hot	Dry	6	3. Summer	no	C&D floor	C&D other surfaces	7. NA	0	good	natural	Side	Trough	Trough	Trough, bell or bowl	1. Solid	straw	Solid	NK	NK	2. NK NA	2. NK NA	2. NK NA	2. NK NA	8. NK or none	NA	Missing	Missing	Missing	Missing	NA	NA	NA	NA	NA	NA	NA	NA	NA	NA	NA	NA	0	0
221-C	11/06/2015 00:00	2	Pooled	0		Hot	Dry	6	3. Summer	no	C&D floor	C&D other surfaces	7. NA	0	good	natural	Side	Trough	Trough	Trough, bell or bowl	1. Solid	straw	Solid	NK	NK	2. NK NA	2. NK NA	2. NK NA	2. NK NA	8. NK or none	NA	Missing	Missing	Missing	Missing	NA	NA	NA	NA	NA	NA	NA	NA	NA	NA	NA	NA	0	0
221-C	11/06/2015 00:00	3	Pooled	0		Hot	Dry	6	3. Summer	no	C&D floor	C&D other surfaces	7. NA	0	good	natural	Side	Trough	Trough	Trough, bell or bowl	1. Solid	straw	Solid	NK	NK	2. NK NA	2. NK NA	2. NK NA	2. NK NA	8. NK or none	NA	Missing	Missing	Missing	Missing	NA	NA	NA	NA	NA	NA	NA	NA	NA	NA	NA	NA	0	0
221-C	11/06/2015 00:00	4	Pooled	0		Hot	Dry	6	3. Summer	no	C&D feeder	C&D feeders	7. NA	0	good	natural	Side	Trough	Trough	Trough, bell or bowl	1. Solid	straw	Solid	NK	NK	2. NK NA	2. NK NA	2. NK NA	2. NK NA	8. NK or none	NA	Missing	Missing	Missing	Missing	NA	NA	NA	NA	NA	NA	NA	NA	NA	NA	NA	NA	0	0
221-C	11/06/2015 00:00	5	Pooled	0		Hot	Dry	6	3. Summer	no	C&D drinker	C&D drinkers	7. NA	0	good	natural	Side	Trough	Trough	Trough, bell or bowl	1. Solid	straw	Solid	NK	NK	2. NK NA	2. NK NA	2. NK NA	2. NK NA	8. NK or none	NA	Missing	Missing	Missing	Missing	NA	NA	NA	NA	NA	NA	NA	NA	NA	NA	NA	NA	0	0
221-C	11/06/2015 00:00	6	Pooled	0		Hot	Dry	6	3. Summer	no	C&D floor	C&D other surfaces	7. NA	0	good	natural	Side	Trough	Trough	Trough, bell or bowl	1. Solid	straw	Solid	NK	NK	2. NK NA	2. NK NA	2. NK NA	2. NK NA	8. NK or none	NA	Missing	Missing	Missing	Missing	NA	NA	NA	NA	NA	NA	NA	NA	NA	NA	NA	NA	0	0
221-C	11/06/2015 00:00	7	Pooled	0		Hot	Dry	6	3. Summer	no	C&D floor	C&D other surfaces	7. NA	0	good	natural	Side	Trough	Trough	Trough, bell or bowl	1. Solid	straw	Solid	NK	NK	2. NK NA	2. NK NA	2. NK NA	2. NK NA	8. NK or none	NA	Missing	Missing	Missing	Missing	NA	NA	NA	NA	NA	NA	NA	NA	NA	NA	NA	NA	0	0
221-C	11/06/2015 00:00	8	Pooled	0		Hot	Dry	6	3. Summer	no	C&D floor	C&D other surfaces	7. NA	0	good	natural	Side	Trough	Trough	Trough, bell or bowl	1. Solid	straw	Solid	NK	NK	2. NK NA	2. NK NA	2. NK NA	2. NK NA	8. NK or none	NA	Missing	Missing	Missing	Missing	NA	NA	NA	NA	NA	NA	NA	NA	NA	NA	NA	NA	0	0
221-C	11/06/2015 00:00	9	Pooled	0		Hot	Dry	6	3. Summer	no	C&D feeder	C&D feeders	7. NA	0	good	natural	Side	Trough	Trough	Trough, bell or bowl	1. Solid	straw	Solid	NK	NK	2. NK NA	2. NK NA	2. NK NA	2. NK NA	8. NK or none	NA	Missing	Missing	Missing	Missing	NA	NA	NA	NA	NA	NA	NA	NA	NA	NA	NA	NA	0	0
221-C	11/06/2015 00:00	10	Pooled	0		Hot	Dry	6	3. Summer	no	C&D drinker	C&D drinkers	7. NA	0	good	natural	Side	Trough	Trough	Trough, bell or bowl	1. Solid	straw	Solid	NK	NK	2. NK NA	2. NK NA	2. NK NA	2. NK NA	8. NK or none	NA	Missing	Missing	Missing	Missing	NA	NA	NA	NA	NA	NA	NA	NA	NA	NA	NA	NA	0	0
221-C	11/06/2015 00:00	11	Pooled	0		Hot	Dry	6	3. Summer	no	C&D floor	C&D other surfaces	7. NA	0	good	natural	Side	Trough	Trough	Trough, bell or bowl	1. Solid	straw	Solid	NK	NK	2. NK NA	2. NK NA	2. NK NA	2. NK NA	8. NK or none	NA	Missing	Missing	Missing	Missing	NA	NA	NA	NA	NA	NA	NA	NA	NA	NA	NA	NA	0	0
221-C	11/06/2015 00:00	12	Pooled	0		Hot	Dry	6	3. Summer	no	C&D floor	C&D other surfaces	7. NA	0	good	natural	Side	Trough	Trough	Trough, bell or bowl	1. Solid	straw	Solid	NK	NK	2. NK NA	2. NK NA	2. NK NA	2. NK NA	8. NK or none	NA	Missing	Missing	Missing	Missing	NA	NA	NA	NA	NA	NA	NA	NA	NA	NA	NA	NA	0	0
221-C	11/06/2015 00:00	13	Pooled	0		Hot	Dry	6	3. Summer	no	C&D floor	C&D other surfaces	7. NA	0	good	natural	Side	Trough	Trough	Trough, bell or bowl	1. Solid	straw	Solid	NK	NK	2. NK NA	2. NK NA	2. NK NA	2. NK NA	8. NK or none	NA	Missing	Missing	Missing	Missing	NA	NA	NA	NA	NA	NA	NA	NA	NA	NA	NA	NA	0	0
221-C	11/06/2015 00:00	14	Pooled	0		Hot	Dry	6	3. Summer	no	C&D feeder	C&D feeders	7. NA	0	good	natural	Side	Trough	Trough	Trough, bell or bowl	1. Solid	straw	Solid	NK	NK	2. NK NA	2. NK NA	2. NK NA	2. NK NA	8. NK or none	NA	Missing	Missing	Missing	Missing	NA	NA	NA	NA	NA	NA	NA	NA	NA	NA	NA	NA	0	0
221-C	11/06/2015 00:00	15	Pooled	0		Hot	Dry	6	3. Summer	no	C&D drinker	C&D drinkers	7. NA	0	good	natural	Side	Trough	Trough	Trough, bell or bowl	1. Solid	straw	Solid	NK	NK	2. NK NA	2. NK NA	2. NK NA	2. NK NA	8. NK or none	NA	Missing	Missing	Missing	Missing	NA	NA	NA	NA	NA	NA	NA	NA	NA	NA	NA	NA	0	0
221-C	11/06/2015 00:00	16	Pooled	0		Hot	Dry	6	3. Summer	no	C&D floor	C&D other surfaces	7. NA	0	good	natural	Side	Trough	Trough	Trough, bell or bowl	1. Solid	straw	Solid	NK	NK	2. NK NA	2. NK NA	2. NK NA	2. NK NA	8. NK or none	NA	Missing	Missing	Missing	Missing	NA	NA	NA	NA	NA	NA	NA	NA	NA	NA	NA	NA	0	0
221-C	11/06/2015 00:00	17	Pooled	0		Hot	Dry	6	3. Summer	no	C&D floor	C&D other surfaces	7. NA	0	good	natural	Side	Trough	Trough	Trough, bell or bowl	1. Solid	straw	Solid	NK	NK	2. NK NA	2. NK NA	2. NK NA	2. NK NA	8. NK or none	NA	Missing	Missing	Missing	Missing	NA	NA	NA	NA	NA	NA	NA	NA	NA	NA	NA	NA	0	0
221-C	11/06/2015 00:00	18	Pooled	0		Hot	Dry	6	3. Summer	no	C&D floor	C&D other surfaces	7. NA	0	good	natural	Side	Trough	Trough	Trough, bell or bowl	1. Solid	straw	Solid	NK	NK	2. NK NA	2. NK NA	2. NK NA	2. NK NA	8. NK or none	NA	Missing	Missing	Missing	Missing	NA	NA	NA	NA	NA	NA	NA	NA	NA	NA	NA	NA	0	0
221-C	11/06/2015 00:00	19	Pooled	0		Hot	Dry	6	3. Summer	no	C&D feeder	C&D feeders	7. NA	0	good	natural	Side	Trough	Trough	Trough, bell or bowl	1. Solid	straw	Solid	NK	NK	2. NK NA	2. NK NA	2. NK NA	2. NK NA	8. NK or none	NA	Missing	Missing	Missing	Missing	NA	NA	NA	NA	NA	NA	NA	NA	NA	NA	NA	NA	0	0
221-C	11/06/2015 00:00	20	Pooled	1		Hot	Dry	6	3. Summer	no	C&D drinker	C&D drinkers	7. NA	0	good	natural	Side	Trough	Trough	Trough, bell or bowl	1. Solid	straw	Solid	NK	NK	2. NK NA	2. NK NA	2. NK NA	2. NK NA	8. NK or none	NA	Missing	Missing	Missing	Missing	NA	NA	NA	NA	NA	NA	NA	NA	NA	NA	NA	NA	0	0
221-C	11/06/2015 00:00	21	Pooled	1	READING	Hot	Dry	6	3. Summer	no	C&D floor	C&D other surfaces	7. NA	0	good	natural	Side	Trough	Trough	Trough, bell or bowl	1. Solid	straw	Solid	NK	NK	2. NK NA	2. NK NA	2. NK NA	2. NK NA	8. NK or none	NA	Missing	Missing	Missing	Missing	NA	NA	NA	NA	NA	NA	NA	NA	NA	NA	NA	NA	0	0
221-C	11/06/2015 00:00	22	Pooled	1	READING	Hot	Dry	6	3. Summer	no	C&D floor	C&D other surfaces	7. NA	0	good	natural	Side	Trough	Trough	Trough, bell or bowl	1. Solid	straw	Solid	NK	NK	2. NK NA	2. NK NA	2. NK NA	2. NK NA	8. NK or none	NA	Missing	Missing	Missing	Missing	NA	NA	NA	NA	NA	NA	NA	NA	NA	NA	NA	NA	0	0
221-C	11/06/2015 00:00	23	Pooled	1	READING	Hot	Dry	6	3. Summer	no	C&D floor	C&D other surfaces	7. NA	0	good	natural	Side	Trough	Trough	Trough, bell or bowl	1. Solid	straw	Solid	NK	NK	2. NK NA	2. NK NA	2. NK NA	2. NK NA	8. NK or none	NA	Missing	Missing	Missing	Missing	NA	NA	NA	NA	NA	NA	NA	NA	NA	NA	NA	NA	0	0
221-C	11/06/2015 00:00	24	Pooled	0		Hot	Dry	6	3. Summer	no	C&D feeder	C&D feeders	7. NA	0	good	natural	Side	Trough	Trough	Trough, bell or bowl	1. Solid	straw	Solid	NK	NK	2. NK NA	2. NK NA	2. NK NA	2. NK NA	8. NK or none	NA	Missing	Missing	Missing	Missing	NA	NA	NA	NA	NA	NA	NA	NA	NA	NA	NA	NA	0	0
221-C	11/06/2015 00:00	25	Pooled	0		Hot	Dry	6	3. Summer	no	C&D drinker	C&D drinkers	7. NA	0	good	natural	Side	Trough	Trough	Trough, bell or bowl	1. Solid	straw	Solid	NK	NK	2. NK NA	2. NK NA	2. NK NA	2. NK NA	8. NK or none	NA	Missing	Missing	Missing	Missing	NA	NA	NA	NA	NA	NA	NA	NA	NA	NA	NA	NA	0	0
221-C	11/06/2015 00:00	26	Pooled	1	READING	Hot	Dry	6	3. Summer	no	C&D floor	C&D other surfaces	7. NA	0	good	natural	Side	Trough	Trough	Trough, bell or bowl	1. Solid	straw	Solid	NK	NK	2. NK NA	2. NK NA	2. NK NA	2. NK NA	8. NK or none	NA	Missing	Missing	Missing	Missing	NA	NA	NA	NA	NA	NA	NA	NA	NA	NA	NA	NA	0	0
221-C	11/06/2015 00:00	27	Pooled	1	READING	Hot	Dry	6	3. Summer	no	C&D floor	C&D other surfaces	7. NA	0	good	natural	Side	Trough	Trough	Trough, bell or bowl	1. Solid	straw	Solid	NK	NK	2. NK NA	2. NK NA	2. NK NA	2. NK NA	8. NK or none	NA	Missing	Missing	Missing	Missing	NA	NA	NA	NA	NA	NA	NA	NA	NA	NA	NA	NA	0	0
221-C	11/06/2015 00:00	28	Pooled	0		Hot	Dry	6	3. Summer	no	C&D floor	C&D other surfaces	7. NA	0	good	natural	Side	Trough	Trough	Trough, bell or bowl	1. Solid	straw	Solid	NK	NK	2. NK NA	2. NK NA	2. NK NA	2. NK NA	8. NK or none	NA	Missing	Missing	Missing	Missing	NA	NA	NA	NA	NA	NA	NA	NA	NA	NA	NA	NA	0	0
221-C	11/06/2015 00:00	29	Pooled	0		Hot	Dry	6	3. Summer	no	C&D feeder	C&D feeders	7. NA	0	good	natural	Side	Trough	Trough	Trough, bell or bowl	1. Solid	straw	Solid	NK	NK	2. NK NA	2. NK NA	2. NK NA	2. NK NA	8. NK or none	NA	Missing	Missing	Missing	Missing	NA	NA	NA	NA	NA	NA	NA	NA	NA	NA	NA	NA	0	0
221-C	11/06/2015 00:00	30	Pooled	0		Hot	Dry	6	3. Summer	no	C&D drinker	C&D drinkers	7. NA	0	good	natural	Side	Trough	Trough	Trough, bell or bowl	1. Solid	straw	Solid	NK	NK	2. NK NA	2. NK NA	2. NK NA	2. NK NA	8. NK or none	NA	Missing	Missing	Missing	Missing	NA	NA	NA	NA	NA	NA	NA	NA	NA	NA	NA	NA	0	0
221-C	11/06/2015 00:00	31	Pooled	0		Hot	Dry	6	3. Summer	yes	C&D floor	C&D other surfaces	7. NA	0	good	natural	Side	Trough	Trough	Trough, bell or bowl	1. Solid	straw	Solid	NK	NK	2. NK NA	2. NK NA	2. NK NA	2. NK NA	8. NK or none	NA	Missing	Missing	Missing	Missing	NA	NA	NA	NA	NA	NA	NA	NA	NA	NA	NA	NA	0	0
221-C	11/06/2015 00:00	32	Pooled	0		Hot	Dry	6	3. Summer	yes	C&D floor	C&D other surfaces	7. NA	0	good	natural	Side	Trough	Trough	Trough, bell or bowl	1. Solid	straw	Solid	NK	NK	2. NK NA	2. NK NA	2. NK NA	2. NK NA	8. NK or none	NA	Missing	Missing	Missing	Missing	NA	NA	NA	NA	NA	NA	NA	NA	NA	NA	NA	NA	0	0
221-C	11/06/2015 00:00	33	Pooled	0		Hot	Dry	6	3. Summer	yes	C&D floor	C&D other surfaces	7. NA	0	good	natural	Side	Trough	Trough	Trough, bell or bowl	1. Solid	straw	Solid	NK	NK	2. NK NA	2. NK NA	2. NK NA	2. NK NA	8. NK or none	NA	Missing	Missing	Missing	Missing	NA	NA	NA	NA	NA	NA	NA	NA	NA	NA	NA	NA	0	0
221-C	11/06/2015 00:00	34	Pooled	0		Hot	Dry	6	3. Summer	yes	C&D feeder	C&D feeders	7. NA	0	good	natural	Side	Trough	Trough	Trough, bell or bowl	1. Solid	straw	Solid	NK	NK	2. NK NA	2. NK NA	2. NK NA	2. NK NA	8. NK or none	NA	Missing	Missing	Missing	Missing	NA	NA	NA	NA	NA	NA	NA	NA	NA	NA	NA	NA	0	0
221-C	11/06/2015 00:00	35	Pooled	0		Hot	Dry	6	3. Summer	yes	C&D drinker	C&D drinkers	7. NA	0	good	natural	Side	Trough	Trough	Trough, bell or bowl	1. Solid	straw	Solid	NK	NK	2. NK NA	2. NK NA	2. NK NA	2. NK NA	8. NK or none	NA	Missing	Missing	Missing	Missing	NA	NA	NA	NA	NA	NA	NA	NA	NA	NA	NA	NA	0	0
221-C	11/06/2015 00:00	36	Pooled	0		Hot	Dry	6	3. Summer	yes	C&D floor	C&D other surfaces	7. NA	0	good	natural	Side	Trough	Trough	Trough, bell or bowl	1. Solid	straw	Solid	NK	NK	2. NK NA	2. NK NA	2. NK NA	2. NK NA	8. NK or none	NA	Missing	Missing	Missing	Missing	NA	NA	NA	NA	NA	NA	NA	NA	NA	NA	NA	NA	0	0
221-C	11/06/2015 00:00	37	Pooled	0		Hot	Dry	6	3. Summer	yes	C&D floor	C&D other surfaces	7. NA	0	good	natural	Side	Trough	Trough	Trough, bell or bowl	1. Solid	straw	Solid	NK	NK	2. NK NA	2. NK NA	2. NK NA	2. NK NA	8. NK or none	NA	Missing	Missing	Missing	Missing	NA	NA	NA	NA	NA	NA	NA	NA	NA	NA	NA	NA	0	0
221-C	11/06/2015 00:00	38	Pooled	0		Hot	Dry	6	3. Summer	yes	C&D floor	C&D other surfaces	7. NA	0	good	natural	Side	Trough	Trough	Trough, bell or bowl	1. Solid	straw	Solid	NK	NK	2. NK NA	2. NK NA	2. NK NA	2. NK NA	8. NK or none	NA	Missing	Missing	Missing	Missing	NA	NA	NA	NA	NA	NA	NA	NA	NA	NA	NA	NA	0	0
221-C	11/06/2015 00:00	39	Pooled	0		Hot	Dry	6	3. Summer	yes	C&D feeder	C&D feeders	7. NA	0	good	natural	Side	Trough	Trough	Trough, bell or bowl	1. Solid	straw	Solid	NK	NK	2. NK NA	2. NK NA	2. NK NA	2. NK NA	8. NK or none	NA	Missing	Missing	Missing	Missing	NA	NA	NA	NA	NA	NA	NA	NA	NA	NA	NA	NA	0	0
221-C	11/06/2015 00:00	40	Pooled	0		Hot	Dry	6	3. Summer	yes	C&D drinker	C&D drinkers	7. NA	0	good	natural	Side	Trough	Trough	Trough, bell or bowl	1. Solid	straw	Solid	NK	NK	2. NK NA	2. NK NA	2. NK NA	2. NK NA	8. NK or none	NA	Missing	Missing	Missing	Missing	NA	NA	NA	NA	NA	NA	NA	NA	NA	NA	NA	NA	0	0
221-C	11/06/2015 00:00	41	Pooled	0		Hot	Dry	6	3. Summer	yes	C&D floor	C&D other surfaces	7. NA	0	good	natural	Side	Trough	Trough	Trough, bell or bowl	1. Solid	straw	Solid	NK	NK	2. NK NA	2. NK NA	2. NK NA	2. NK NA	8. NK or none	NA	Missing	Missing	Missing	Missing	NA	NA	NA	NA	NA	NA	NA	NA	NA	NA	NA	NA	0	0
221-C	11/06/2015 00:00	42	Pooled	0		Hot	Dry	6	3. Summer	yes	C&D floor	C&D other surfaces	7. NA	0	good	natural	Side	Trough	Trough	Trough, bell or bowl	1. Solid	straw	Solid	NK	NK	2. NK NA	2. NK NA	2. NK NA	2. NK NA	8. NK or none	NA	Missing	Missing	Missing	Missing	NA	NA	NA	NA	NA	NA	NA	NA	NA	NA	NA	NA	0	0
221-C	11/06/2015 00:00	43	Pooled	0		Hot	Dry	6	3. Summer	yes	C&D floor	C&D other surfaces	7. NA	0	good	natural	Side	Trough	Trough	Trough, bell or bowl	1. Solid	straw	Solid	NK	NK	2. NK NA	2. NK NA	2. NK NA	2. NK NA	8. NK or none	NA	Missing	Missing	Missing	Missing	NA	NA	NA	NA	NA	NA	NA	NA	NA	NA	NA	NA	0	0
221-C	11/06/2015 00:00	44	Pooled	0		Hot	Dry	6	3. Summer	yes	C&D feeder	C&D feeders	7. NA	0	good	natural	Side	Trough	Trough	Trough, bell or bowl	1. Solid	straw	Solid	NK	NK	2. NK NA	2. NK NA	2. NK NA	2. NK NA	8. NK or none	NA	Missing	Missing	Missing	Missing	NA	NA	NA	NA	NA	NA	NA	NA	NA	NA	NA	NA	0	0
221-C	11/06/2015 00:00	45	Pooled	0		Hot	Dry	6	3. Summer	yes	C&D drinker	C&D drinkers	7. NA	0	good	natural	Side	Trough	Trough	Trough, bell or bowl	1. Solid	straw	Solid	NK	NK	2. NK NA	2. NK NA	2. NK NA	2. NK NA	8. NK or none	NA	Missing	Missing	Missing	Missing	NA	NA	NA	NA	NA	NA	NA	NA	NA	NA	NA	NA	0	0
221-C	11/06/2015 00:00	46	Pooled	0		Hot	Dry	6	3. Summer	yes	C&D floor	C&D other surfaces	7. NA	0	good	natural	Side	Trough	Trough	Trough, bell or bowl	1. Solid	straw	Solid	NK	NK	2. NK NA	2. NK NA	2. NK NA	2. NK NA	8. NK or none	NA	Missing	Missing	Missing	Missing	NA	NA	NA	NA	NA	NA	NA	NA	NA	NA	NA	NA	0	0
221-C	11/06/2015 00:00	47	Pooled	0		Hot	Dry	6	3. Summer	yes	C&D floor	C&D other surfaces	7. NA	0	good	natural	Side	Trough	Trough	Trough, bell or bowl	1. Solid	straw	Solid	NK	NK	2. NK NA	2. NK NA	2. NK NA	2. NK NA	8. NK or none	NA	Missing	Missing	Missing	Missing	NA	NA	NA	NA	NA	NA	NA	NA	NA	NA	NA	NA	0	0
221-C	11/06/2015 00:00	48	Pooled	0		Hot	Dry	6	3. Summer	yes	C&D floor	C&D other surfaces	7. NA	0	good	natural	Side	Trough	Trough	Trough, bell or bowl	1. Solid	straw	Solid	NK	NK	2. NK NA	2. NK NA	2. NK NA	2. NK NA	8. NK or none	NA	Missing	Missing	Missing	Missing	NA	NA	NA	NA	NA	NA	NA	NA	NA	NA	NA	NA	0	0
221-C	11/06/2015 00:00	49	Pooled	0		Hot	Dry	6	3. Summer	yes	C&D feeder	C&D feeders	7. NA	0	good	natural	Side	Trough	Trough	Trough, bell or bowl	1. Solid	straw	Solid	NK	NK	2. NK NA	2. NK NA	2. NK NA	2. NK NA	8. NK or none	NA	Missing	Missing	Missing	Missing	NA	NA	NA	NA	NA	NA	NA	NA	NA	NA	NA	NA	0	0
221-C	11/06/2015 00:00	50	Pooled	0		Hot	Dry	6	3. Summer	yes	C&D drinker	C&D drinkers	7. NA	0	good	natural	Side	Trough	Trough	Trough, bell or bowl	1. Solid	straw	Solid	NK	NK	2. NK NA	2. NK NA	2. NK NA	2. NK NA	8. NK or none	NA	Missing	Missing	Missing	Missing	NA	NA	NA	NA	NA	NA	NA	NA	NA	NA	NA	NA	0	0
221-C	11/06/2015 00:00	51	Pooled	0		Hot	Dry	6	3. Summer	yes	C&D floor	C&D other surfaces	7. NA	0	good	natural	Side	Trough	Trough	Trough, bell or bowl	1. Solid	straw	Solid	NK	NK	2. NK NA	2. NK NA	2. NK NA	2. NK NA	8. NK or none	NA	Missing	Missing	Missing	Missing	NA	NA	NA	NA	NA	NA	NA	NA	NA	NA	NA	NA	0	0
221-C	11/06/2015 00:00	52	Pooled	0		Hot	Dry	6	3. Summer	yes	C&D floor	C&D other surfaces	7. NA	0	good	natural	Side	Trough	Trough	Trough, bell or bowl	1. Solid	straw	Solid	NK	NK	2. NK NA	2. NK NA	2. NK NA	2. NK NA	8. NK or none	NA	Missing	Missing	Missing	Missing	NA	NA	NA	NA	NA	NA	NA	NA	NA	NA	NA	NA	0	0
221-C	11/06/2015 00:00	53	Pooled	0		Hot	Dry	6	3. Summer	yes	C&D floor	C&D other surfaces	7. NA	0	good	natural	Side	Trough	Trough	Trough, bell or bowl	1. Solid	straw	Solid	NK	NK	2. NK NA	2. NK NA	2. NK NA	2. NK NA	8. NK or none	NA	Missing	Missing	Missing	Missing	NA	NA	NA	NA	NA	NA	NA	NA	NA	NA	NA	NA	0	0
221-C	11/06/2015 00:00	54	Pooled	0		Hot	Dry	6	3. Summer	yes	C&D feeder	C&D feeders	7. NA	0	good	natural	Side	Trough	Trough	Trough, bell or bowl	1. Solid	straw	Solid	NK	NK	2. NK NA	2. NK NA	2. NK NA	2. NK NA	8. NK or none	NA	Missing	Missing	Missing	Missing	NA	NA	NA	NA	NA	NA	NA	NA	NA	NA	NA	NA	0	0
221-C	11/06/2015 00:00	55	Pooled	0		Hot	Dry	6	3. Summer	yes	C&D drinker	C&D drinkers	7. NA	0	good	natural	Side	Trough	Trough	Trough, bell or bowl	1. Solid	straw	Solid	NK	NK	2. NK NA	2. NK NA	2. NK NA	2. NK NA	8. NK or none	NA	Missing	Missing	Missing	Missing	NA	NA	NA	NA	NA	NA	NA	NA	NA	NA	NA	NA	0	0
221-C	11/06/2015 00:00	56	Pooled	0		Hot	Dry	6	3. Summer	yes	C&D floor	C&D other surfaces	7. NA	0	good	natural	Side	Trough	Trough	Trough, bell or bowl	1. Solid	straw	Solid	NK	NK	2. NK NA	2. NK NA	2. NK NA	2. NK NA	8. NK or none	NA	Missing	Missing	Missing	Missing	NA	NA	NA	NA	NA	NA	NA	NA	NA	NA	NA	NA	0	0
221-C	11/06/2015 00:00	57	Pooled	0		Hot	Dry	6	3. Summer	yes	C&D floor	C&D other surfaces	7. NA	0	good	natural	Side	Trough	Trough	Trough, bell or bowl	1. Solid	straw	Solid	NK	NK	2. NK NA	2. NK NA	2. NK NA	2. NK NA	8. NK or none	NA	Missing	Missing	Missing	Missing	NA	NA	NA	NA	NA	NA	NA	NA	NA	NA	NA	NA	0	0
221-C	11/06/2015 00:00	58	Pooled	0		Hot	Dry	6	3. Summer	yes	C&D floor	C&D other surfaces	7. NA	0	good	natural	Side	Trough	Trough	Trough, bell or bowl	1. Solid	straw	Solid	NK	NK	2. NK NA	2. NK NA	2. NK NA	2. NK NA	8. NK or none	NA	Missing	Missing	Missing	Missing	NA	NA	NA	NA	NA	NA	NA	NA	NA	NA	NA	NA	0	0
221-C	11/06/2015 00:00	59	Pooled	0		Hot	Dry	6	3. Summer	yes	C&D feeder	C&D feeders	7. NA	0	good	natural	Side	Trough	Trough	Trough, bell or bowl	1. Solid	straw	Solid	NK	NK	2. NK NA	2. NK NA	2. NK NA	2. NK NA	8. NK or none	NA	Missing	Missing	Missing	Missing	NA	NA	NA	NA	NA	NA	NA	NA	NA	NA	NA	NA	0	0
221-C	11/06/2015 00:00	60	Pooled	0		Hot	Dry	6	3. Summer	yes	C&D drinker	C&D drinkers	7. NA	0	good	natural	Side	Trough	Trough	Trough, bell or bowl	1. Solid	straw	Solid	NK	NK	2. NK NA	2. NK NA	2. NK NA	2. NK NA	8. NK or none	NA	Missing	Missing	Missing	Missing	NA	NA	NA	NA	NA	NA	NA	NA	NA	NA	NA	NA	0	0
221-C	19/06/2015 00:00	1	Individual	0		Hot	Dry	6	3. Summer	Growers	Weaners	Pen floor faeces from pigs	3. Weaners	600	good	natural	Side	Trough	Trough	Trough, bell or bowl	1. Solid	straw	Solid	NK	NK	2. NK NA	2. NK NA	2. NK NA	2. NK NA	8. NK or none	4	0	0	-1	3. Groups mixed	-1	NK	NK		0	-1	0	0	Missing	Missing	Missing	Missing	1	0
221-C	19/06/2015 00:00	1	Pooled	1	READING	Hot	Dry	6	3. Summer	Growers	Weaners	Pen floor faeces from pigs	3. Weaners	600	good	natural	Side	Trough	Trough	Trough, bell or bowl	1. Solid	straw	Solid	NK	NK	2. NK NA	2. NK NA	2. NK NA	2. NK NA	8. NK or none	4	0	0	-1	3. Groups mixed	-1	NK	NK		0	-1	0	0	Missing	Missing	Missing	Missing	1	0
221-C	19/06/2015 00:00	2	Individual	0		Hot	Dry	6	3. Summer	Growers	Weaners	Pen floor faeces from pigs	3. Weaners	600	good	natural	Side	Trough	Trough	Trough, bell or bowl	1. Solid	straw	Solid	NK	NK	2. NK NA	2. NK NA	2. NK NA	2. NK NA	8. NK or none	4	0	0	-1	3. Groups mixed	-1	NK	NK		0	-1	0	0	Missing	Missing	Missing	Missing	1	0
221-C	19/06/2015 00:00	2	Pooled	1	READING	Hot	Dry	6	3. Summer	Growers	Weaners	Pen floor faeces from pigs	3. Weaners	600	good	natural	Side	Trough	Trough	Trough, bell or bowl	1. Solid	straw	Solid	NK	NK	2. NK NA	2. NK NA	2. NK NA	2. NK NA	8. NK or none	4	0	0	-1	3. Groups mixed	-1	NK	NK		0	-1	0	0	Missing	Missing	Missing	Missing	1	0
221-C	19/06/2015 00:00	3	Individual	1	4,5,12:I:-	Hot	Dry	6	3. Summer	Growers	Weaners	Pen floor faeces from pigs	3. Weaners	600	good	natural	Side	Trough	Trough	Trough, bell or bowl	1. Solid	straw	Solid	NK	NK	2. NK NA	2. NK NA	2. NK NA	2. NK NA	8. NK or none	4	0	0	-1	3. Groups mixed	-1	NK	NK		0	-1	0	0	Missing	Missing	Missing	Missing	1	0
221-C	19/06/2015 00:00	3	Pooled	1	READING	Hot	Dry	6	3. Summer	Growers	Weaners	Pen floor faeces from pigs	3. Weaners	600	good	natural	Side	Trough	Trough	Trough, bell or bowl	1. Solid	straw	Solid	NK	NK	2. NK NA	2. NK NA	2. NK NA	2. NK NA	8. NK or none	4	0	0	-1	3. Groups mixed	-1	NK	NK		0	-1	0	0	Missing	Missing	Missing	Missing	1	0
221-C	19/06/2015 00:00	4	Individual	0		Hot	Dry	6	3. Summer	Growers	Weaners	Pen floor faeces from pigs	3. Weaners	600	good	natural	Side	Trough	Trough	Trough, bell or bowl	1. Solid	straw	Solid	NK	NK	2. NK NA	2. NK NA	2. NK NA	2. NK NA	8. NK or none	4	0	0	-1	3. Groups mixed	-1	NK	NK		0	-1	0	0	Missing	Missing	Missing	Missing	1	0
221-C	19/06/2015 00:00	4	Pooled	1	READING	Hot	Dry	6	3. Summer	Growers	Weaners	Pen floor faeces from pigs	3. Weaners	600	good	natural	Side	Trough	Trough	Trough, bell or bowl	1. Solid	straw	Solid	NK	NK	2. NK NA	2. NK NA	2. NK NA	2. NK NA	8. NK or none	4	0	0	-1	3. Groups mixed	-1	NK	NK		0	-1	0	0	Missing	Missing	Missing	Missing	1	0
221-C	19/06/2015 00:00	5	Individual	0		Hot	Dry	6	3. Summer	Growers	Weaners	Pen floor faeces from pigs	3. Weaners	600	good	natural	Side	Trough	Trough	Trough, bell or bowl	1. Solid	straw	Solid	NK	NK	2. NK NA	2. NK NA	2. NK NA	2. NK NA	8. NK or none	4	0	0	-1	3. Groups mixed	-1	NK	NK		0	-1	0	0	Missing	Missing	Missing	Missing	1	0
221-C	19/06/2015 00:00	5	Pooled	1	READING	Hot	Dry	6	3. Summer	Growers	Weaners	Pen floor faeces from pigs	3. Weaners	600	good	natural	Side	Trough	Trough	Trough, bell or bowl	1. Solid	straw	Solid	NK	NK	2. NK NA	2. NK NA	2. NK NA	2. NK NA	8. NK or none	4	0	0	-1	3. Groups mixed	-1	NK	NK		0	-1	0	0	Missing	Missing	Missing	Missing	1	0
221-C	19/06/2015 00:00	6	Individual	1	READING	Hot	Dry	6	3. Summer	Growers	Weaners	Pen floor faeces from pigs	3. Weaners	600	good	natural	Side	Trough	Trough	Trough, bell or bowl	1. Solid	straw	Solid	NK	NK	2. NK NA	2. NK NA	2. NK NA	2. NK NA	8. NK or none	4	0	0	-1	3. Groups mixed	-1	NK	NK		0	-1	0	0	Missing	Missing	Missing	Missing	1	0
221-C	19/06/2015 00:00	6	Pooled	1	READING	Hot	Dry	6	3. Summer	Growers	Weaners	Pen floor faeces from pigs	3. Weaners	600	good	natural	Side	Trough	Trough	Trough, bell or bowl	1. Solid	straw	Solid	NK	NK	2. NK NA	2. NK NA	2. NK NA	2. NK NA	8. NK or none	4	0	0	-1	3. Groups mixed	-1	NK	NK		0	-1	0	0	Missing	Missing	Missing	Missing	1	0
221-C	19/06/2015 00:00	7	Individual	0		Hot	Dry	6	3. Summer	Growers	Weaners	Pen floor faeces from pigs	3. Weaners	600	good	natural	Side	Trough	Trough	Trough, bell or bowl	1. Solid	straw	Solid	NK	NK	2. NK NA	2. NK NA	2. NK NA	2. NK NA	8. NK or none	4	0	0	-1	3. Groups mixed	-1	NK	NK		0	-1	0	0	Missing	Missing	Missing	Missing	1	0
221-C	19/06/2015 00:00	7	Pooled	1	READING	Hot	Dry	6	3. Summer	Growers	Weaners	Pen floor faeces from pigs	3. Weaners	600	good	natural	Side	Trough	Trough	Trough, bell or bowl	1. Solid	straw	Solid	NK	NK	2. NK NA	2. NK NA	2. NK NA	2. NK NA	8. NK or none	4	0	0	-1	3. Groups mixed	-1	NK	NK		0	-1	0	0	Missing	Missing	Missing	Missing	1	0
221-C	19/06/2015 00:00	8	Individual	1	READING	Hot	Dry	6	3. Summer	Growers	Weaners	Pen floor faeces from pigs	3. Weaners	600	good	natural	Side	Trough	Trough	Trough, bell or bowl	1. Solid	straw	Solid	NK	NK	2. NK NA	2. NK NA	2. NK NA	2. NK NA	8. NK or none	4	0	0	-1	3. Groups mixed	-1	NK	NK		0	-1	0	0	Missing	Missing	Missing	Missing	1	0
221-C	19/06/2015 00:00	8	Pooled	1	READING	Hot	Dry	6	3. Summer	Growers	Weaners	Pen floor faeces from pigs	3. Weaners	600	good	natural	Side	Trough	Trough	Trough, bell or bowl	1. Solid	straw	Solid	NK	NK	2. NK NA	2. NK NA	2. NK NA	2. NK NA	8. NK or none	4	0	0	-1	3. Groups mixed	-1	NK	NK		0	-1	0	0	Missing	Missing	Missing	Missing	1	0
221-C	19/06/2015 00:00	9	Individual	0		Hot	Dry	6	3. Summer	Growers	Weaners	Pen floor faeces from pigs	3. Weaners	600	good	natural	Side	Trough	Trough	Trough, bell or bowl	1. Solid	straw	Solid	NK	NK	2. NK NA	2. NK NA	2. NK NA	2. NK NA	8. NK or none	4	0	0	-1	3. Groups mixed	-1	NK	NK		0	-1	0	0	Missing	Missing	Missing	Missing	1	0
221-C	19/06/2015 00:00	9	Pooled	1	READING	Hot	Dry	6	3. Summer	Growers	Weaners	Pen floor faeces from pigs	3. Weaners	600	good	natural	Side	Trough	Trough	Trough, bell or bowl	1. Solid	straw	Solid	NK	NK	2. NK NA	2. NK NA	2. NK NA	2. NK NA	8. NK or none	4	0	0	-1	3. Groups mixed	-1	NK	NK		0	-1	0	0	Missing	Missing	Missing	Missing	1	0
221-C	19/06/2015 00:00	10	Individual	0		Hot	Dry	6	3. Summer	Growers	Weaners	Pen floor faeces from pigs	3. Weaners	600	good	natural	Side	Trough	Trough	Trough, bell or bowl	1. Solid	straw	Solid	NK	NK	2. NK NA	2. NK NA	2. NK NA	2. NK NA	8. NK or none	4	0	0	-1	3. Groups mixed	-1	NK	NK		0	-1	0	0	Missing	Missing	Missing	Missing	1	0
221-C	19/06/2015 00:00	10	Pooled	1	READING	Hot	Dry	6	3. Summer	Growers	Weaners	Pen floor faeces from pigs	3. Weaners	600	good	natural	Side	Trough	Trough	Trough, bell or bowl	1. Solid	straw	Solid	NK	NK	2. NK NA	2. NK NA	2. NK NA	2. NK NA	8. NK or none	4	0	0	-1	3. Groups mixed	-1	NK	NK		0	-1	0	0	Missing	Missing	Missing	Missing	1	0
221-C	19/06/2015 00:00	11	Individual	0		Hot	Dry	6	3. Summer	Growers	Weaners	Pen floor faeces from pigs	3. Weaners	600	good	natural	Side	Trough	Trough	Trough, bell or bowl	1. Solid	straw	Solid	NK	NK	2. NK NA	2. NK NA	2. NK NA	2. NK NA	8. NK or none	4	0	0	-1	3. Groups mixed	-1	NK	NK		0	-1	0	0	Missing	Missing	Missing	Missing	1	0
221-C	19/06/2015 00:00	11	Pooled	1	READING	Hot	Dry	6	3. Summer	Growers	Weaners	Pen floor faeces from pigs	3. Weaners	600	good	natural	Side	Trough	Trough	Trough, bell or bowl	1. Solid	straw	Solid	NK	NK	2. NK NA	2. NK NA	2. NK NA	2. NK NA	8. NK or none	4	0	0	-1	3. Groups mixed	-1	NK	NK		0	-1	0	0	Missing	Missing	Missing	Missing	1	0
221-C	19/06/2015 00:00	12	Individual	0		Hot	Dry	6	3. Summer	Growers	Weaners	Pen floor faeces from pigs	3. Weaners	600	good	natural	Side	Trough	Trough	Trough, bell or bowl	1. Solid	straw	Solid	NK	NK	2. NK NA	2. NK NA	2. NK NA	2. NK NA	8. NK or none	4	0	0	-1	3. Groups mixed	-1	NK	NK		0	-1	0	0	Missing	Missing	Missing	Missing	1	0
221-C	19/06/2015 00:00	12	Pooled	1	READING	Hot	Dry	6	3. Summer	Growers	Weaners	Pen floor faeces from pigs	3. Weaners	600	good	natural	Side	Trough	Trough	Trough, bell or bowl	1. Solid	straw	Solid	NK	NK	2. NK NA	2. NK NA	2. NK NA	2. NK NA	8. NK or none	4	0	0	-1	3. Groups mixed	-1	NK	NK		0	-1	0	0	Missing	Missing	Missing	Missing	1	0
221-C	19/06/2015 00:00	13	Individual	0		Hot	Dry	6	3. Summer	Growers	Weaners	Pen floor faeces from pigs	3. Weaners	600	good	natural	Side	Trough	Trough	Trough, bell or bowl	1. Solid	straw	Solid	NK	NK	2. NK NA	2. NK NA	2. NK NA	2. NK NA	8. NK or none	4	0	0	-1	3. Groups mixed	-1	NK	NK		0	-1	0	0	Missing	Missing	Missing	Missing	1	0
221-C	19/06/2015 00:00	13	Pooled	1	READING	Hot	Dry	6	3. Summer	Growers	Weaners	Pen floor faeces from pigs	3. Weaners	600	good	natural	Side	Trough	Trough	Trough, bell or bowl	1. Solid	straw	Solid	NK	NK	2. NK NA	2. NK NA	2. NK NA	2. NK NA	8. NK or none	4	0	0	-1	3. Groups mixed	-1	NK	NK		0	-1	0	0	Missing	Missing	Missing	Missing	1	0
221-C	19/06/2015 00:00	14	Individual	0		Hot	Dry	6	3. Summer	Growers	Weaners	Pen floor faeces from pigs	3. Weaners	600	good	natural	Side	Trough	Trough	Trough, bell or bowl	1. Solid	straw	Solid	NK	NK	2. NK NA	2. NK NA	2. NK NA	2. NK NA	8. NK or none	4	0	0	-1	3. Groups mixed	-1	NK	NK		0	-1	0	0	Missing	Missing	Missing	Missing	1	0
221-C	19/06/2015 00:00	14	Pooled	1	READING	Hot	Dry	6	3. Summer	Growers	Weaners	Pen floor faeces from pigs	3. Weaners	600	good	natural	Side	Trough	Trough	Trough, bell or bowl	1. Solid	straw	Solid	NK	NK	2. NK NA	2. NK NA	2. NK NA	2. NK NA	8. NK or none	4	0	0	-1	3. Groups mixed	-1	NK	NK		0	-1	0	0	Missing	Missing	Missing	Missing	1	0
221-C	19/06/2015 00:00	15	Individual	0		Hot	Dry	6	3. Summer	Growers	Weaners	Pen floor faeces from pigs	3. Weaners	600	good	natural	Side	Trough	Trough	Trough, bell or bowl	1. Solid	straw	Solid	NK	NK	2. NK NA	2. NK NA	2. NK NA	2. NK NA	8. NK or none	4	0	0	-1	3. Groups mixed	-1	NK	NK		0	-1	0	0	Missing	Missing	Missing	Missing	1	0
221-C	19/06/2015 00:00	15	Pooled	1	READING	Hot	Dry	6	3. Summer	Growers	Weaners	Pen floor faeces from pigs	3. Weaners	600	good	natural	Side	Trough	Trough	Trough, bell or bowl	1. Solid	straw	Solid	NK	NK	2. NK NA	2. NK NA	2. NK NA	2. NK NA	8. NK or none	4	0	0	-1	3. Groups mixed	-1	NK	NK		0	-1	0	0	Missing	Missing	Missing	Missing	1	0
221-C	19/06/2015 00:00	16	Individual	1	READING	Hot	Dry	6	3. Summer	Growers	Weaners	Pen floor faeces from pigs	3. Weaners	600	good	natural	Side	Trough	Trough	Trough, bell or bowl	1. Solid	straw	Solid	NK	NK	2. NK NA	2. NK NA	2. NK NA	2. NK NA	8. NK or none	4	0	0	-1	3. Groups mixed	-1	NK	NK		0	-1	0	0	Missing	Missing	Missing	Missing	1	0
221-C	19/06/2015 00:00	16	Pooled	1	READING	Hot	Dry	6	3. Summer	Growers	Weaners	Pen floor faeces from pigs	3. Weaners	600	good	natural	Side	Trough	Trough	Trough, bell or bowl	1. Solid	straw	Solid	NK	NK	2. NK NA	2. NK NA	2. NK NA	2. NK NA	8. NK or none	4	0	0	-1	3. Groups mixed	-1	NK	NK		0	-1	0	0	Missing	Missing	Missing	Missing	1	0
221-C	19/06/2015 00:00	17	Individual	1	READING	Hot	Dry	6	3. Summer	Growers	Weaners	Pen floor faeces from pigs	3. Weaners	600	good	natural	Side	Trough	Trough	Trough, bell or bowl	1. Solid	straw	Solid	NK	NK	2. NK NA	2. NK NA	2. NK NA	2. NK NA	8. NK or none	4	0	0	-1	3. Groups mixed	-1	NK	NK		0	-1	0	0	Missing	Missing	Missing	Missing	1	0
221-C	19/06/2015 00:00	17	Pooled	1	READING	Hot	Dry	6	3. Summer	Growers	Weaners	Pen floor faeces from pigs	3. Weaners	600	good	natural	Side	Trough	Trough	Trough, bell or bowl	1. Solid	straw	Solid	NK	NK	2. NK NA	2. NK NA	2. NK NA	2. NK NA	8. NK or none	4	0	0	-1	3. Groups mixed	-1	NK	NK		0	-1	0	0	Missing	Missing	Missing	Missing	1	0
221-C	19/06/2015 00:00	18	Individual	0		Hot	Dry	6	3. Summer	Growers	Weaners	Pen floor faeces from pigs	3. Weaners	600	good	natural	Side	Trough	Trough	Trough, bell or bowl	1. Solid	straw	Solid	NK	NK	2. NK NA	2. NK NA	2. NK NA	2. NK NA	8. NK or none	4	0	0	-1	3. Groups mixed	-1	NK	NK		0	-1	0	0	Missing	Missing	Missing	Missing	1	0
221-C	19/06/2015 00:00	18	Pooled	1	READING	Hot	Dry	6	3. Summer	Growers	Weaners	Pen floor faeces from pigs	3. Weaners	600	good	natural	Side	Trough	Trough	Trough, bell or bowl	1. Solid	straw	Solid	NK	NK	2. NK NA	2. NK NA	2. NK NA	2. NK NA	8. NK or none	4	0	0	-1	3. Groups mixed	-1	NK	NK		0	-1	0	0	Missing	Missing	Missing	Missing	1	0
221-C	19/06/2015 00:00	19	Individual	0		Hot	Dry	6	3. Summer	Growers	Weaners	Pen floor faeces from pigs	3. Weaners	600	good	natural	Side	Trough	Trough	Trough, bell or bowl	1. Solid	straw	Solid	NK	NK	2. NK NA	2. NK NA	2. NK NA	2. NK NA	8. NK or none	4	0	0	-1	3. Groups mixed	-1	NK	NK		0	-1	0	0	Missing	Missing	Missing	Missing	1	0
221-C	19/06/2015 00:00	19	Pooled	0		Hot	Dry	6	3. Summer	Growers	Bird faeces	Wild bird faeces	3. Weaners	600	good	natural	Side	Trough	Trough	Trough, bell or bowl	1. Solid	straw	Solid	NK	NK	2. NK NA	2. NK NA	2. NK NA	2. NK NA	8. NK or none	4	0	0	-1	3. Groups mixed	-1	NK	NK		0	-1	0	0	Missing	Missing	Missing	Missing	1	0
221-C	19/06/2015 00:00	20	Individual	1	READING	Hot	Dry	6	3. Summer	Growers	Weaners	Pen floor faeces from pigs	3. Weaners	600	good	natural	Side	Trough	Trough	Trough, bell or bowl	1. Solid	straw	Solid	NK	NK	2. NK NA	2. NK NA	2. NK NA	2. NK NA	8. NK or none	4	0	0	-1	3. Groups mixed	-1	NK	NK		0	-1	0	0	Missing	Missing	Missing	Missing	1	0
221-C	19/06/2015 00:00	20	Pooled	1	READING	Hot	Dry	6	3. Summer	Growers	Bird faeces	Wild bird faeces	3. Weaners	600	good	natural	Side	Trough	Trough	Trough, bell or bowl	1. Solid	straw	Solid	NK	NK	2. NK NA	2. NK NA	2. NK NA	2. NK NA	8. NK or none	4	0	0	-1	3. Groups mixed	-1	NK	NK		0	-1	0	0	Missing	Missing	Missing	Missing	1	0
221-C	19/06/2015 00:00	21	Individual	0		Hot	Dry	6	3. Summer	Growers	Weaners	Pen floor faeces from pigs	3. Weaners	600	good	natural	Side	Trough	Trough	Trough, bell or bowl	1. Solid	straw	Solid	NK	NK	2. NK NA	2. NK NA	2. NK NA	2. NK NA	8. NK or none	4	0	0	-1	3. Groups mixed	-1	NK	NK		0	-1	0	0	Missing	Missing	Missing	Missing	1	0
221-C	19/06/2015 00:00	21	Pooled	1	READING	Hot	Dry	6	3. Summer	Growers	Bird faeces	Wild bird faeces	3. Weaners	600	good	natural	Side	Trough	Trough	Trough, bell or bowl	1. Solid	straw	Solid	NK	NK	2. NK NA	2. NK NA	2. NK NA	2. NK NA	8. NK or none	4	0	0	-1	3. Groups mixed	-1	NK	NK		0	-1	0	0	Missing	Missing	Missing	Missing	1	0
221-C	19/06/2015 00:00	22	Individual	0		Hot	Dry	6	3. Summer	Growers	Weaners	Pen floor faeces from pigs	3. Weaners	600	good	natural	Side	Trough	Trough	Trough, bell or bowl	1. Solid	straw	Solid	NK	NK	2. NK NA	2. NK NA	2. NK NA	2. NK NA	8. NK or none	4	0	0	-1	3. Groups mixed	-1	NK	NK		0	-1	0	0	Missing	Missing	Missing	Missing	1	0
221-C	19/06/2015 00:00	22	Pooled	1	READING	Hot	Dry	6	3. Summer	Growers	Weaners	Pen floor faeces from pigs	3. Weaners	600	good	natural	Side	Trough	Trough	Trough, bell or bowl	1. Solid	straw	Solid	NK	NK	2. NK NA	2. NK NA	2. NK NA	2. NK NA	8. NK or none	4	0	0	-1	3. Groups mixed	-1	NK	NK		0	-1	0	0	Missing	Missing	Missing	Missing	1	0
221-C	19/06/2015 00:00	23	Individual	0		Hot	Dry	6	3. Summer	Growers	Weaners	Pen floor faeces from pigs	3. Weaners	600	good	natural	Side	Trough	Trough	Trough, bell or bowl	1. Solid	straw	Solid	NK	NK	2. NK NA	2. NK NA	2. NK NA	2. NK NA	8. NK or none	4	0	0	-1	3. Groups mixed	-1	NK	NK		0	-1	0	0	Missing	Missing	Missing	Missing	1	0
221-C	19/06/2015 00:00	23	Pooled	0		Hot	Dry	6	3. Summer	Growers	Weaners	Pen floor faeces from pigs	3. Weaners	600	good	natural	Side	Trough	Trough	Trough, bell or bowl	1. Solid	straw	Solid	NK	NK	2. NK NA	2. NK NA	2. NK NA	2. NK NA	8. NK or none	4	0	0	-1	3. Groups mixed	-1	NK	NK		0	-1	0	0	Missing	Missing	Missing	Missing	1	0
221-C	19/06/2015 00:00	24	Individual	0		Hot	Dry	6	3. Summer	Growers	Weaners	Pen floor faeces from pigs	3. Weaners	600	good	natural	Side	Trough	Trough	Trough, bell or bowl	1. Solid	straw	Solid	NK	NK	2. NK NA	2. NK NA	2. NK NA	2. NK NA	8. NK or none	4	0	0	-1	3. Groups mixed	-1	NK	NK		0	-1	0	0	Missing	Missing	Missing	Missing	1	0
221-C	19/06/2015 00:00	24	Pooled	1	READING	Hot	Dry	6	3. Summer	Growers	Weaners	Pen floor faeces from pigs	3. Weaners	600	good	natural	Side	Trough	Trough	Trough, bell or bowl	1. Solid	straw	Solid	NK	NK	2. NK NA	2. NK NA	2. NK NA	2. NK NA	8. NK or none	4	0	0	-1	3. Groups mixed	-1	NK	NK		0	-1	0	0	Missing	Missing	Missing	Missing	1	0
221-C	19/06/2015 00:00	25	Individual	0		Hot	Dry	6	3. Summer	Growers	Weaners	Pen floor faeces from pigs	3. Weaners	600	good	natural	Side	Trough	Trough	Trough, bell or bowl	1. Solid	straw	Solid	NK	NK	2. NK NA	2. NK NA	2. NK NA	2. NK NA	8. NK or none	4	0	0	-1	3. Groups mixed	-1	NK	NK		0	-1	0	0	Missing	Missing	Missing	Missing	1	0
221-C	19/06/2015 00:00	25	Pooled	1	READING	Hot	Dry	6	3. Summer	Growers	Weaners	Pen floor faeces from pigs	3. Weaners	600	good	natural	Side	Trough	Trough	Trough, bell or bowl	1. Solid	straw	Solid	NK	NK	2. NK NA	2. NK NA	2. NK NA	2. NK NA	8. NK or none	4	0	0	-1	3. Groups mixed	-1	NK	NK		0	-1	0	0	Missing	Missing	Missing	Missing	1	0
221-C	19/06/2015 00:00	26	Individual	0		Hot	Dry	6	3. Summer	Growers	Weaners	Pen floor faeces from pigs	3. Weaners	600	good	natural	Side	Trough	Trough	Trough, bell or bowl	1. Solid	straw	Solid	NK	NK	2. NK NA	2. NK NA	2. NK NA	2. NK NA	8. NK or none	4	0	0	-1	3. Groups mixed	-1	NK	NK		0	-1	0	0	Missing	Missing	Missing	Missing	1	0
221-C	19/06/2015 00:00	26	Pooled	0		Hot	Dry	6	3. Summer	Growers	Weaners	Pen floor faeces from pigs	3. Weaners	600	good	natural	Side	Trough	Trough	Trough, bell or bowl	1. Solid	straw	Solid	NK	NK	2. NK NA	2. NK NA	2. NK NA	2. NK NA	8. NK or none	4	0	0	-1	3. Groups mixed	-1	NK	NK		0	-1	0	0	Missing	Missing	Missing	Missing	1	0
221-C	19/06/2015 00:00	27	Individual	1	READING	Hot	Dry	6	3. Summer	Growers	Weaners	Pen floor faeces from pigs	3. Weaners	600	good	natural	Side	Trough	Trough	Trough, bell or bowl	1. Solid	straw	Solid	NK	NK	2. NK NA	2. NK NA	2. NK NA	2. NK NA	8. NK or none	4	0	0	-1	3. Groups mixed	-1	NK	NK		0	-1	0	0	Missing	Missing	Missing	Missing	1	0
221-C	19/06/2015 00:00	27	Pooled	1	READING	Hot	Dry	6	3. Summer	Growers	Weaners	Pen floor faeces from pigs	3. Weaners	600	good	natural	Side	Trough	Trough	Trough, bell or bowl	1. Solid	straw	Solid	NK	NK	2. NK NA	2. NK NA	2. NK NA	2. NK NA	8. NK or none	4	0	0	-1	3. Groups mixed	-1	NK	NK		0	-1	0	0	Missing	Missing	Missing	Missing	1	0
221-C	19/06/2015 00:00	28	Individual	0		Hot	Dry	6	3. Summer	Growers	Weaners	Pen floor faeces from pigs	3. Weaners	600	good	natural	Side	Trough	Trough	Trough, bell or bowl	1. Solid	straw	Solid	NK	NK	2. NK NA	2. NK NA	2. NK NA	2. NK NA	8. NK or none	4	0	0	-1	3. Groups mixed	-1	NK	NK		0	-1	0	0	Missing	Missing	Missing	Missing	1	0
221-C	19/06/2015 00:00	28	Pooled	0		Hot	Dry	6	3. Summer	Growers	Weaners	Pen floor faeces from pigs	3. Weaners	600	good	natural	Side	Trough	Trough	Trough, bell or bowl	1. Solid	straw	Solid	NK	NK	2. NK NA	2. NK NA	2. NK NA	2. NK NA	8. NK or none	4	0	0	-1	3. Groups mixed	-1	NK	NK		0	-1	0	0	Missing	Missing	Missing	Missing	1	0
221-C	19/06/2015 00:00	29	Individual	0		Hot	Dry	6	3. Summer	Growers	Weaners	Pen floor faeces from pigs	3. Weaners	600	good	natural	Side	Trough	Trough	Trough, bell or bowl	1. Solid	straw	Solid	NK	NK	2. NK NA	2. NK NA	2. NK NA	2. NK NA	8. NK or none	4	0	0	-1	3. Groups mixed	-1	NK	NK		0	-1	0	0	Missing	Missing	Missing	Missing	1	0
221-C	19/06/2015 00:00	29	Pooled	1	READING	Hot	Dry	6	3. Summer	Growers	Weaners	Pen floor faeces from pigs	3. Weaners	600	good	natural	Side	Trough	Trough	Trough, bell or bowl	1. Solid	straw	Solid	NK	NK	2. NK NA	2. NK NA	2. NK NA	2. NK NA	8. NK or none	4	0	0	-1	3. Groups mixed	-1	NK	NK		0	-1	0	0	Missing	Missing	Missing	Missing	1	0
221-C	19/06/2015 00:00	30	Individual	0		Hot	Dry	6	3. Summer	Growers	Weaners	Pen floor faeces from pigs	3. Weaners	600	good	natural	Side	Trough	Trough	Trough, bell or bowl	1. Solid	straw	Solid	NK	NK	2. NK NA	2. NK NA	2. NK NA	2. NK NA	8. NK or none	4	0	0	-1	3. Groups mixed	-1	NK	NK		0	-1	0	0	Missing	Missing	Missing	Missing	1	0
221-C	19/06/2015 00:00	30	Pooled	0		Hot	Dry	6	3. Summer	Growers	Weaners	Pen floor faeces from pigs	3. Weaners	600	good	natural	Side	Trough	Trough	Trough, bell or bowl	1. Solid	straw	Solid	NK	NK	2. NK NA	2. NK NA	2. NK NA	2. NK NA	8. NK or none	4	0	0	-1	3. Groups mixed	-1	NK	NK		0	-1	0	0	Missing	Missing	Missing	Missing	1	0
221-C	19/06/2015 00:00	31	Individual	0		Hot	Dry	6	3. Summer	Growers	Weaners	Pen floor faeces from pigs	3. Weaners	600	good	natural	Side	Trough	Trough	Trough, bell or bowl	1. Solid	straw	Solid	NK	NK	2. NK NA	2. NK NA	2. NK NA	2. NK NA	8. NK or none	4	0	0	-1	3. Groups mixed	-1	NK	NK		0	-1	0	0	Missing	Missing	Missing	Missing	1	0
221-C	19/06/2015 00:00	31	Pooled	1	READING	Hot	Dry	6	3. Summer	Growers	Weaners	Pen floor faeces from pigs	3. Weaners	600	good	natural	Side	Trough	Trough	Trough, bell or bowl	1. Solid	straw	Solid	NK	NK	2. NK NA	2. NK NA	2. NK NA	2. NK NA	8. NK or none	4	0	0	-1	3. Groups mixed	-1	NK	NK		0	-1	0	0	Missing	Missing	Missing	Missing	1	0
221-C	19/06/2015 00:00	32	Individual	0		Hot	Dry	6	3. Summer	Growers	Weaners	Pen floor faeces from pigs	3. Weaners	600	good	natural	Side	Trough	Trough	Trough, bell or bowl	1. Solid	straw	Solid	NK	NK	2. NK NA	2. NK NA	2. NK NA	2. NK NA	8. NK or none	4	0	0	-1	3. Groups mixed	-1	NK	NK		0	-1	0	0	Missing	Missing	Missing	Missing	1	0
221-C	19/06/2015 00:00	32	Pooled	1	READING	Hot	Dry	6	3. Summer	Growers	Weaners	Pen floor faeces from pigs	3. Weaners	600	good	natural	Side	Trough	Trough	Trough, bell or bowl	1. Solid	straw	Solid	NK	NK	2. NK NA	2. NK NA	2. NK NA	2. NK NA	8. NK or none	4	0	0	-1	3. Groups mixed	-1	NK	NK		0	-1	0	0	Missing	Missing	Missing	Missing	1	0
221-C	19/06/2015 00:00	33	Individual	1	READING	Hot	Dry	6	3. Summer	Growers	Weaners	Pen floor faeces from pigs	3. Weaners	600	good	natural	Side	Trough	Trough	Trough, bell or bowl	1. Solid	straw	Solid	NK	NK	2. NK NA	2. NK NA	2. NK NA	2. NK NA	8. NK or none	4	0	0	-1	3. Groups mixed	-1	NK	NK		0	-1	0	0	Missing	Missing	Missing	Missing	1	0
221-C	19/06/2015 00:00	33	Pooled	1	READING	Hot	Dry	6	3. Summer	Growers	Weaners	Pen floor faeces from pigs	3. Weaners	600	good	natural	Side	Trough	Trough	Trough, bell or bowl	1. Solid	straw	Solid	NK	NK	2. NK NA	2. NK NA	2. NK NA	2. NK NA	8. NK or none	4	0	0	-1	3. Groups mixed	-1	NK	NK		0	-1	0	0	Missing	Missing	Missing	Missing	1	0
221-C	19/06/2015 00:00	34	Individual	0		Hot	Dry	6	3. Summer	Growers	Weaners	Pen floor faeces from pigs	3. Weaners	600	good	natural	Side	Trough	Trough	Trough, bell or bowl	1. Solid	straw	Solid	NK	NK	2. NK NA	2. NK NA	2. NK NA	2. NK NA	8. NK or none	4	0	0	-1	3. Groups mixed	-1	NK	NK		0	-1	0	0	Missing	Missing	Missing	Missing	1	0
221-C	19/06/2015 00:00	34	Pooled	1	READING	Hot	Dry	6	3. Summer	Growers	Weaners	Pen floor faeces from pigs	3. Weaners	600	good	natural	Side	Trough	Trough	Trough, bell or bowl	1. Solid	straw	Solid	NK	NK	2. NK NA	2. NK NA	2. NK NA	2. NK NA	8. NK or none	4	0	0	-1	3. Groups mixed	-1	NK	NK		0	-1	0	0	Missing	Missing	Missing	Missing	1	0
221-C	19/06/2015 00:00	35	Individual	1	READING	Hot	Dry	6	3. Summer	Growers	Weaners	Pen floor faeces from pigs	3. Weaners	600	good	natural	Side	Trough	Trough	Trough, bell or bowl	1. Solid	straw	Solid	NK	NK	2. NK NA	2. NK NA	2. NK NA	2. NK NA	8. NK or none	4	0	0	-1	3. Groups mixed	-1	NK	NK		0	-1	0	0	Missing	Missing	Missing	Missing	1	0
221-C	19/06/2015 00:00	35	Pooled	1	READING	Hot	Dry	6	3. Summer	Growers	Weaners	Pen floor faeces from pigs	3. Weaners	600	good	natural	Side	Trough	Trough	Trough, bell or bowl	1. Solid	straw	Solid	NK	NK	2. NK NA	2. NK NA	2. NK NA	2. NK NA	8. NK or none	4	0	0	-1	3. Groups mixed	-1	NK	NK		0	-1	0	0	Missing	Missing	Missing	Missing	1	0
221-C	19/06/2015 00:00	36	Individual	0		Hot	Dry	6	3. Summer	Growers	Weaners	Pen floor faeces from pigs	3. Weaners	600	good	natural	Side	Trough	Trough	Trough, bell or bowl	1. Solid	straw	Solid	NK	NK	2. NK NA	2. NK NA	2. NK NA	2. NK NA	8. NK or none	4	0	0	-1	3. Groups mixed	-1	NK	NK		0	-1	0	0	Missing	Missing	Missing	Missing	1	0
221-C	19/06/2015 00:00	36	Pooled	0		Hot	Dry	6	3. Summer	Growers	Weaners	Pen floor faeces from pigs	3. Weaners	600	good	natural	Side	Trough	Trough	Trough, bell or bowl	1. Solid	straw	Solid	NK	NK	2. NK NA	2. NK NA	2. NK NA	2. NK NA	8. NK or none	4	0	0	-1	3. Groups mixed	-1	NK	NK		0	-1	0	0	Missing	Missing	Missing	Missing	1	0
221-C	19/06/2015 00:00	37	Individual	0		Hot	Dry	6	3. Summer	Growers	Weaners	Pen floor faeces from pigs	3. Weaners	600	good	natural	Side	Trough	Trough	Trough, bell or bowl	1. Solid	straw	Solid	NK	NK	2. NK NA	2. NK NA	2. NK NA	2. NK NA	8. NK or none	4	0	0	-1	3. Groups mixed	-1	NK	NK		0	-1	0	0	Missing	Missing	Missing	Missing	1	0
221-C	19/06/2015 00:00	37	Pooled	1	READING	Hot	Dry	6	3. Summer	Growers	Weaners	Pen floor faeces from pigs	3. Weaners	600	good	natural	Side	Trough	Trough	Trough, bell or bowl	1. Solid	straw	Solid	NK	NK	2. NK NA	2. NK NA	2. NK NA	2. NK NA	8. NK or none	4	0	0	-1	3. Groups mixed	-1	NK	NK		0	-1	0	0	Missing	Missing	Missing	Missing	1	0
221-C	19/06/2015 00:00	38	Individual	0		Hot	Dry	6	3. Summer	Growers	Weaners	Pen floor faeces from pigs	3. Weaners	600	good	natural	Side	Trough	Trough	Trough, bell or bowl	1. Solid	straw	Solid	NK	NK	2. NK NA	2. NK NA	2. NK NA	2. NK NA	8. NK or none	4	0	0	-1	3. Groups mixed	-1	NK	NK		0	-1	0	0	Missing	Missing	Missing	Missing	1	0
221-C	19/06/2015 00:00	38	Pooled	1	READING	Hot	Dry	6	3. Summer	Growers	Weaners	Pen floor faeces from pigs	3. Weaners	600	good	natural	Side	Trough	Trough	Trough, bell or bowl	1. Solid	straw	Solid	NK	NK	2. NK NA	2. NK NA	2. NK NA	2. NK NA	8. NK or none	4	0	0	-1	3. Groups mixed	-1	NK	NK		0	-1	0	0	Missing	Missing	Missing	Missing	1	0
221-C	19/06/2015 00:00	39	Individual	0		Hot	Dry	6	3. Summer	Growers	Weaners	Pen floor faeces from pigs	3. Weaners	600	good	natural	Side	Trough	Trough	Trough, bell or bowl	1. Solid	straw	Solid	NK	NK	2. NK NA	2. NK NA	2. NK NA	2. NK NA	8. NK or none	4	0	0	-1	3. Groups mixed	-1	NK	NK		0	-1	0	0	Missing	Missing	Missing	Missing	1	0
221-C	19/06/2015 00:00	39	Pooled	1	READING	Hot	Dry	6	3. Summer	Growers	Weaners	Pen floor faeces from pigs	3. Weaners	600	good	natural	Side	Trough	Trough	Trough, bell or bowl	1. Solid	straw	Solid	NK	NK	2. NK NA	2. NK NA	2. NK NA	2. NK NA	8. NK or none	4	0	0	-1	3. Groups mixed	-1	NK	NK		0	-1	0	0	Missing	Missing	Missing	Missing	1	0
221-C	19/06/2015 00:00	40	Individual	0		Hot	Dry	6	3. Summer	Growers	Weaners	Pen floor faeces from pigs	3. Weaners	600	good	natural	Side	Trough	Trough	Trough, bell or bowl	1. Solid	straw	Solid	NK	NK	2. NK NA	2. NK NA	2. NK NA	2. NK NA	8. NK or none	4	0	0	-1	3. Groups mixed	-1	NK	NK		0	-1	0	0	Missing	Missing	Missing	Missing	1	0
221-C	19/06/2015 00:00	40	Pooled	0		Hot	Dry	6	3. Summer	Growers	Pig moving board	Pig handling equipment	3. Weaners	600	good	natural	Side	Trough	Trough	Trough, bell or bowl	1. Solid	straw	Solid	NK	NK	2. NK NA	2. NK NA	2. NK NA	2. NK NA	8. NK or none	4	0	0	-1	3. Groups mixed	-1	NK	NK		0	-1	0	0	Missing	Missing	Missing	Missing	1	0
221-C	19/06/2015 00:00	41	Individual	0		Hot	Dry	6	3. Summer	Growers	Weaners	Pen floor faeces from pigs	3. Weaners	600	good	natural	Side	Trough	Trough	Trough, bell or bowl	1. Solid	straw	Solid	NK	NK	2. NK NA	2. NK NA	2. NK NA	2. NK NA	8. NK or none	4	0	0	-1	3. Groups mixed	-1	NK	NK		0	-1	0	0	Missing	Missing	Missing	Missing	1	0
221-C	19/06/2015 00:00	41	Pooled	0		Hot	Dry	6	3. Summer	Growers	Pig moving board	Pig handling equipment	3. Weaners	600	good	natural	Side	Trough	Trough	Trough, bell or bowl	1. Solid	straw	Solid	NK	NK	2. NK NA	2. NK NA	2. NK NA	2. NK NA	8. NK or none	4	0	0	-1	3. Groups mixed	-1	NK	NK		0	-1	0	0	Missing	Missing	Missing	Missing	1	0
221-C	19/06/2015 00:00	42	Individual	1	READING	Hot	Dry	6	3. Summer	Growers	Weaners	Pen floor faeces from pigs	3. Weaners	600	good	natural	Side	Trough	Trough	Trough, bell or bowl	1. Solid	straw	Solid	NK	NK	2. NK NA	2. NK NA	2. NK NA	2. NK NA	8. NK or none	4	0	0	-1	3. Groups mixed	-1	NK	NK		0	-1	0	0	Missing	Missing	Missing	Missing	1	0
221-C	19/06/2015 00:00	42	Pooled	0		Hot	Dry	6	3. Summer	Growers	Boot dips	C&D other surfaces	3. Weaners	600	good	natural	Side	Trough	Trough	Trough, bell or bowl	1. Solid	straw	Solid	NK	NK	2. NK NA	2. NK NA	2. NK NA	2. NK NA	8. NK or none	4	0	0	-1	3. Groups mixed	-1	NK	NK		0	-1	0	0	Missing	Missing	Missing	Missing	1	0
221-C	19/06/2015 00:00	43	Individual	0		Hot	Dry	6	3. Summer	Growers	Weaners	Pen floor faeces from pigs	3. Weaners	600	good	natural	Side	Trough	Trough	Trough, bell or bowl	1. Solid	straw	Solid	NK	NK	2. NK NA	2. NK NA	2. NK NA	2. NK NA	8. NK or none	4	0	0	-1	3. Groups mixed	-1	NK	NK		0	-1	0	0	Missing	Missing	Missing	Missing	1	0
221-C	19/06/2015 00:00	44	Individual	0		Hot	Dry	6	3. Summer	Growers	Weaners	Pen floor faeces from pigs	3. Weaners	600	good	natural	Side	Trough	Trough	Trough, bell or bowl	1. Solid	straw	Solid	NK	NK	2. NK NA	2. NK NA	2. NK NA	2. NK NA	8. NK or none	4	0	0	-1	3. Groups mixed	-1	NK	NK		0	-1	0	0	Missing	Missing	Missing	Missing	1	0
221-C	19/06/2015 00:00	45	Individual	1	READING	Hot	Dry	6	3. Summer	Growers	Weaners	Pen floor faeces from pigs	3. Weaners	600	good	natural	Side	Trough	Trough	Trough, bell or bowl	1. Solid	straw	Solid	NK	NK	2. NK NA	2. NK NA	2. NK NA	2. NK NA	8. NK or none	4	0	0	-1	3. Groups mixed	-1	NK	NK		0	-1	0	0	Missing	Missing	Missing	Missing	1	0
221-C	19/06/2015 00:00	46	Individual	0		Hot	Dry	6	3. Summer	Growers	Weaners	Pen floor faeces from pigs	3. Weaners	600	good	natural	Side	Trough	Trough	Trough, bell or bowl	1. Solid	straw	Solid	NK	NK	2. NK NA	2. NK NA	2. NK NA	2. NK NA	8. NK or none	4	0	0	-1	3. Groups mixed	-1	NK	NK		0	-1	0	0	Missing	Missing	Missing	Missing	1	0
221-C	19/06/2015 00:00	47	Individual	0		Hot	Dry	6	3. Summer	Growers	Weaners	Pen floor faeces from pigs	3. Weaners	600	good	natural	Side	Trough	Trough	Trough, bell or bowl	1. Solid	straw	Solid	NK	NK	2. NK NA	2. NK NA	2. NK NA	2. NK NA	8. NK or none	4	0	0	-1	3. Groups mixed	-1	NK	NK		0	-1	0	0	Missing	Missing	Missing	Missing	1	0
221-C	19/06/2015 00:00	48	Individual	0		Hot	Dry	6	3. Summer	Growers	Weaners	Pen floor faeces from pigs	3. Weaners	600	good	natural	Side	Trough	Trough	Trough, bell or bowl	1. Solid	straw	Solid	NK	NK	2. NK NA	2. NK NA	2. NK NA	2. NK NA	8. NK or none	4	0	0	-1	3. Groups mixed	-1	NK	NK		0	-1	0	0	Missing	Missing	Missing	Missing	1	0
221-C	19/06/2015 00:00	49	Individual	0		Hot	Dry	6	3. Summer	Growers	Weaners	Pen floor faeces from pigs	3. Weaners	600	good	natural	Side	Trough	Trough	Trough, bell or bowl	1. Solid	straw	Solid	NK	NK	2. NK NA	2. NK NA	2. NK NA	2. NK NA	8. NK or none	4	0	0	-1	3. Groups mixed	-1	NK	NK		0	-1	0	0	Missing	Missing	Missing	Missing	1	0
221-C	19/06/2015 00:00	51	Individual	1	4,5,12:I:-	Hot	Dry	6	3. Summer	Growers	Weaners	Pen floor faeces from pigs	3. Weaners	600	good	natural	Side	Trough	Trough	Trough, bell or bowl	1. Solid	straw	Solid	NK	NK	2. NK NA	2. NK NA	2. NK NA	2. NK NA	8. NK or none	4	0	0	-1	3. Groups mixed	-1	NK	NK		0	-1	0	0	Missing	Missing	Missing	Missing	1	0
221-C	19/06/2015 00:00	52	Individual	0		Hot	Dry	6	3. Summer	Growers	Weaners	Pen floor faeces from pigs	3. Weaners	600	good	natural	Side	Trough	Trough	Trough, bell or bowl	1. Solid	straw	Solid	NK	NK	2. NK NA	2. NK NA	2. NK NA	2. NK NA	8. NK or none	4	0	0	-1	3. Groups mixed	-1	NK	NK		0	-1	0	0	Missing	Missing	Missing	Missing	1	0
221-C	19/06/2015 00:00	53	Individual	0		Hot	Dry	6	3. Summer	Growers	Weaners	Pen floor faeces from pigs	3. Weaners	600	good	natural	Side	Trough	Trough	Trough, bell or bowl	1. Solid	straw	Solid	NK	NK	2. NK NA	2. NK NA	2. NK NA	2. NK NA	8. NK or none	4	0	0	-1	3. Groups mixed	-1	NK	NK		0	-1	0	0	Missing	Missing	Missing	Missing	1	0
221-C	19/06/2015 00:00	54	Individual	0		Hot	Dry	6	3. Summer	Growers	Weaners	Pen floor faeces from pigs	3. Weaners	600	good	natural	Side	Trough	Trough	Trough, bell or bowl	1. Solid	straw	Solid	NK	NK	2. NK NA	2. NK NA	2. NK NA	2. NK NA	8. NK or none	4	0	0	-1	3. Groups mixed	-1	NK	NK		0	-1	0	0	Missing	Missing	Missing	Missing	1	0
221-C	19/06/2015 00:00	55	Individual	0		Hot	Dry	6	3. Summer	Growers	Weaners	Pen floor faeces from pigs	3. Weaners	600	good	natural	Side	Trough	Trough	Trough, bell or bowl	1. Solid	straw	Solid	NK	NK	2. NK NA	2. NK NA	2. NK NA	2. NK NA	8. NK or none	4	0	0	-1	3. Groups mixed	-1	NK	NK		0	-1	0	0	Missing	Missing	Missing	Missing	1	0
221-C	19/06/2015 00:00	56	Individual	0		Hot	Dry	6	3. Summer	Growers	Weaners	Pen floor faeces from pigs	3. Weaners	600	good	natural	Side	Trough	Trough	Trough, bell or bowl	1. Solid	straw	Solid	NK	NK	2. NK NA	2. NK NA	2. NK NA	2. NK NA	8. NK or none	4	0	0	-1	3. Groups mixed	-1	NK	NK		0	-1	0	0	Missing	Missing	Missing	Missing	1	0
221-C	19/06/2015 00:00	57	Individual	0		Hot	Dry	6	3. Summer	Growers	Weaners	Pen floor faeces from pigs	3. Weaners	600	good	natural	Side	Trough	Trough	Trough, bell or bowl	1. Solid	straw	Solid	NK	NK	2. NK NA	2. NK NA	2. NK NA	2. NK NA	8. NK or none	4	0	0	-1	3. Groups mixed	-1	NK	NK		0	-1	0	0	Missing	Missing	Missing	Missing	1	0
221-C	19/06/2015 00:00	58	Individual	0		Hot	Dry	6	3. Summer	Growers	Weaners	Pen floor faeces from pigs	3. Weaners	600	good	natural	Side	Trough	Trough	Trough, bell or bowl	1. Solid	straw	Solid	NK	NK	2. NK NA	2. NK NA	2. NK NA	2. NK NA	8. NK or none	4	0	0	-1	3. Groups mixed	-1	NK	NK		0	-1	0	0	Missing	Missing	Missing	Missing	1	0
221-C	19/06/2015 00:00	59	Individual	1	READING	Hot	Dry	6	3. Summer	Growers	Weaners	Pen floor faeces from pigs	3. Weaners	600	good	natural	Side	Trough	Trough	Trough, bell or bowl	1. Solid	straw	Solid	NK	NK	2. NK NA	2. NK NA	2. NK NA	2. NK NA	8. NK or none	4	0	0	-1	3. Groups mixed	-1	NK	NK		0	-1	0	0	Missing	Missing	Missing	Missing	1	0
221-C	19/06/2015 00:00	60	Individual	0		Hot	Dry	6	3. Summer	Growers	Weaners	Pen floor faeces from pigs	3. Weaners	600	good	natural	Side	Trough	Trough	Trough, bell or bowl	1. Solid	straw	Solid	NK	NK	2. NK NA	2. NK NA	2. NK NA	2. NK NA	8. NK or none	4	0	0	-1	3. Groups mixed	-1	NK	NK		0	-1	0	0	Missing	Missing	Missing	Missing	1	0
221-C	19/06/2015 00:00	61	Individual	1	READING	Hot	Dry	6	3. Summer	Growers	Weaners	Pen floor faeces from pigs	3. Weaners	600	good	natural	Side	Trough	Trough	Trough, bell or bowl	1. Solid	straw	Solid	NK	NK	2. NK NA	2. NK NA	2. NK NA	2. NK NA	8. NK or none	4	0	0	-1	3. Groups mixed	-1	NK	NK		0	-1	0	0	Missing	Missing	Missing	Missing	1	0
221-C	19/06/2015 00:00	62	Individual	0		Hot	Dry	6	3. Summer	Growers	Weaners	Pen floor faeces from pigs	3. Weaners	600	good	natural	Side	Trough	Trough	Trough, bell or bowl	1. Solid	straw	Solid	NK	NK	2. NK NA	2. NK NA	2. NK NA	2. NK NA	8. NK or none	4	0	0	-1	3. Groups mixed	-1	NK	NK		0	-1	0	0	Missing	Missing	Missing	Missing	1	0
221-C	19/06/2015 00:00	63	Individual	0		Hot	Dry	6	3. Summer	Growers	Weaners	Pen floor faeces from pigs	3. Weaners	600	good	natural	Side	Trough	Trough	Trough, bell or bowl	1. Solid	straw	Solid	NK	NK	2. NK NA	2. NK NA	2. NK NA	2. NK NA	8. NK or none	4	0	0	-1	3. Groups mixed	-1	NK	NK		0	-1	0	0	Missing	Missing	Missing	Missing	1	0
221-C	19/06/2015 00:00	64	Individual	0		Hot	Dry	6	3. Summer	Growers	Weaners	Pen floor faeces from pigs	3. Weaners	600	good	natural	Side	Trough	Trough	Trough, bell or bowl	1. Solid	straw	Solid	NK	NK	2. NK NA	2. NK NA	2. NK NA	2. NK NA	8. NK or none	4	0	0	-1	3. Groups mixed	-1	NK	NK		0	-1	0	0	Missing	Missing	Missing	Missing	1	0
221-C	19/06/2015 00:00	65	Individual	0		Hot	Dry	6	3. Summer	Growers	Weaners	Pen floor faeces from pigs	3. Weaners	600	good	natural	Side	Trough	Trough	Trough, bell or bowl	1. Solid	straw	Solid	NK	NK	2. NK NA	2. NK NA	2. NK NA	2. NK NA	8. NK or none	4	0	0	-1	3. Groups mixed	-1	NK	NK		0	-1	0	0	Missing	Missing	Missing	Missing	1	0
221-C	19/06/2015 00:00	66	Individual	0		Hot	Dry	6	3. Summer	Growers	Weaners	Pen floor faeces from pigs	3. Weaners	600	good	natural	Side	Trough	Trough	Trough, bell or bowl	1. Solid	straw	Solid	NK	NK	2. NK NA	2. NK NA	2. NK NA	2. NK NA	8. NK or none	4	0	0	-1	3. Groups mixed	-1	NK	NK		0	-1	0	0	Missing	Missing	Missing	Missing	1	0
221-C	19/06/2015 00:00	67	Individual	0		Hot	Dry	6	3. Summer	Growers	Weaners	Pen floor faeces from pigs	3. Weaners	600	good	natural	Side	Trough	Trough	Trough, bell or bowl	1. Solid	straw	Solid	NK	NK	2. NK NA	2. NK NA	2. NK NA	2. NK NA	8. NK or none	4	0	0	-1	3. Groups mixed	-1	NK	NK		0	-1	0	0	Missing	Missing	Missing	Missing	1	0
221-C	19/06/2015 00:00	68	Individual	0		Hot	Dry	6	3. Summer	Growers	Weaners	Pen floor faeces from pigs	3. Weaners	600	good	natural	Side	Trough	Trough	Trough, bell or bowl	1. Solid	straw	Solid	NK	NK	2. NK NA	2. NK NA	2. NK NA	2. NK NA	8. NK or none	4	0	0	-1	3. Groups mixed	-1	NK	NK		0	-1	0	0	Missing	Missing	Missing	Missing	1	0
221-C	19/06/2015 00:00	69	Individual	1	4,5,12:I:-	Hot	Dry	6	3. Summer	Growers	Weaners	Pen floor faeces from pigs	3. Weaners	600	good	natural	Side	Trough	Trough	Trough, bell or bowl	1. Solid	straw	Solid	NK	NK	2. NK NA	2. NK NA	2. NK NA	2. NK NA	8. NK or none	4	0	0	-1	3. Groups mixed	-1	NK	NK		0	-1	0	0	Missing	Missing	Missing	Missing	1	0
221-C	19/06/2015 00:00	70	Individual	0		Hot	Dry	6	3. Summer	Growers	Weaners	Pen floor faeces from pigs	3. Weaners	600	good	natural	Side	Trough	Trough	Trough, bell or bowl	1. Solid	straw	Solid	NK	NK	2. NK NA	2. NK NA	2. NK NA	2. NK NA	8. NK or none	4	0	0	-1	3. Groups mixed	-1	NK	NK		0	-1	0	0	Missing	Missing	Missing	Missing	1	0
221-C	19/06/2015 00:00	71	Individual	0		Hot	Dry	6	3. Summer	Growers	Weaners	Pen floor faeces from pigs	3. Weaners	600	good	natural	Side	Trough	Trough	Trough, bell or bowl	1. Solid	straw	Solid	NK	NK	2. NK NA	2. NK NA	2. NK NA	2. NK NA	8. NK or none	4	0	0	-1	3. Groups mixed	-1	NK	NK		0	-1	0	0	Missing	Missing	Missing	Missing	1	0
221-C	19/06/2015 00:00	72	Individual	1	BOVISMORBIFICANS	Hot	Dry	6	3. Summer	Growers	Weaners	Pen floor faeces from pigs	3. Weaners	600	good	natural	Side	Trough	Trough	Trough, bell or bowl	1. Solid	straw	Solid	NK	NK	2. NK NA	2. NK NA	2. NK NA	2. NK NA	8. NK or none	4	0	0	-1	3. Groups mixed	-1	NK	NK		0	-1	0	0	Missing	Missing	Missing	Missing	1	0
221-C	19/06/2015 00:00	73	Individual	0		Hot	Dry	6	3. Summer	Growers	Weaners	Pen floor faeces from pigs	3. Weaners	600	good	natural	Side	Trough	Trough	Trough, bell or bowl	1. Solid	straw	Solid	NK	NK	2. NK NA	2. NK NA	2. NK NA	2. NK NA	8. NK or none	4	0	0	-1	3. Groups mixed	-1	NK	NK		0	-1	0	0	Missing	Missing	Missing	Missing	1	0
221-C	19/06/2015 00:00	74	Individual	0		Hot	Dry	6	3. Summer	Growers	Weaners	Pen floor faeces from pigs	3. Weaners	600	good	natural	Side	Trough	Trough	Trough, bell or bowl	1. Solid	straw	Solid	NK	NK	2. NK NA	2. NK NA	2. NK NA	2. NK NA	8. NK or none	4	0	0	-1	3. Groups mixed	-1	NK	NK		0	-1	0	0	Missing	Missing	Missing	Missing	1	0
221-C	19/06/2015 00:00	75	Individual	0		Hot	Dry	6	3. Summer	Growers	Weaners	Pen floor faeces from pigs	3. Weaners	600	good	natural	Side	Trough	Trough	Trough, bell or bowl	1. Solid	straw	Solid	NK	NK	2. NK NA	2. NK NA	2. NK NA	2. NK NA	8. NK or none	4	0	0	-1	3. Groups mixed	-1	NK	NK		0	-1	0	0	Missing	Missing	Missing	Missing	1	0
221-C	19/06/2015 00:00	76	Individual	0		Hot	Dry	6	3. Summer	Growers	Weaners	Pen floor faeces from pigs	3. Weaners	600	good	natural	Side	Trough	Trough	Trough, bell or bowl	1. Solid	straw	Solid	NK	NK	2. NK NA	2. NK NA	2. NK NA	2. NK NA	8. NK or none	4	0	0	-1	3. Groups mixed	-1	NK	NK		0	-1	0	0	Missing	Missing	Missing	Missing	1	0
221-C	19/06/2015 00:00	77	Individual	0		Hot	Dry	6	3. Summer	Growers	Weaners	Pen floor faeces from pigs	3. Weaners	600	good	natural	Side	Trough	Trough	Trough, bell or bowl	1. Solid	straw	Solid	NK	NK	2. NK NA	2. NK NA	2. NK NA	2. NK NA	8. NK or none	4	0	0	-1	3. Groups mixed	-1	NK	NK		0	-1	0	0	Missing	Missing	Missing	Missing	1	0
221-C	19/06/2015 00:00	78	Individual	0		Hot	Dry	6	3. Summer	Growers	Weaners	Pen floor faeces from pigs	3. Weaners	600	good	natural	Side	Trough	Trough	Trough, bell or bowl	1. Solid	straw	Solid	NK	NK	2. NK NA	2. NK NA	2. NK NA	2. NK NA	8. NK or none	4	0	0	-1	3. Groups mixed	-1	NK	NK		0	-1	0	0	Missing	Missing	Missing	Missing	1	0
221-C	19/06/2015 00:00	79	Individual	0		Hot	Dry	6	3. Summer	Growers	Weaners	Pen floor faeces from pigs	3. Weaners	600	good	natural	Side	Trough	Trough	Trough, bell or bowl	1. Solid	straw	Solid	NK	NK	2. NK NA	2. NK NA	2. NK NA	2. NK NA	8. NK or none	4	0	0	-1	3. Groups mixed	-1	NK	NK		0	-1	0	0	Missing	Missing	Missing	Missing	1	0
221-C	19/06/2015 00:00	80	Individual	0		Hot	Dry	6	3. Summer	Growers	Weaners	Pen floor faeces from pigs	3. Weaners	600	good	natural	Side	Trough	Trough	Trough, bell or bowl	1. Solid	straw	Solid	NK	NK	2. NK NA	2. NK NA	2. NK NA	2. NK NA	8. NK or none	4	0	0	-1	3. Groups mixed	-1	NK	NK		0	-1	0	0	Missing	Missing	Missing	Missing	1	0
221-C	19/06/2015 00:00	81	Individual	0		Hot	Dry	6	3. Summer	Growers	Weaners	Pen floor faeces from pigs	3. Weaners	600	good	natural	Side	Trough	Trough	Trough, bell or bowl	1. Solid	straw	Solid	NK	NK	2. NK NA	2. NK NA	2. NK NA	2. NK NA	8. NK or none	4	0	0	-1	3. Groups mixed	-1	NK	NK		0	-1	0	0	Missing	Missing	Missing	Missing	1	0
221-C	19/06/2015 00:00	82	Individual	0		Hot	Dry	6	3. Summer	Growers	Weaners	Pen floor faeces from pigs	3. Weaners	600	good	natural	Side	Trough	Trough	Trough, bell or bowl	1. Solid	straw	Solid	NK	NK	2. NK NA	2. NK NA	2. NK NA	2. NK NA	8. NK or none	4	0	0	-1	3. Groups mixed	-1	NK	NK		0	-1	0	0	Missing	Missing	Missing	Missing	1	0
221-C	19/06/2015 00:00	83	Individual	1	READING	Hot	Dry	6	3. Summer	Growers	Weaners	Pen floor faeces from pigs	3. Weaners	600	good	natural	Side	Trough	Trough	Trough, bell or bowl	1. Solid	straw	Solid	NK	NK	2. NK NA	2. NK NA	2. NK NA	2. NK NA	8. NK or none	4	0	0	-1	3. Groups mixed	-1	NK	NK		0	-1	0	0	Missing	Missing	Missing	Missing	1	0
221-C	19/06/2015 00:00	84	Individual	0		Hot	Dry	6	3. Summer	Growers	Weaners	Pen floor faeces from pigs	3. Weaners	600	good	natural	Side	Trough	Trough	Trough, bell or bowl	1. Solid	straw	Solid	NK	NK	2. NK NA	2. NK NA	2. NK NA	2. NK NA	8. NK or none	4	0	0	-1	3. Groups mixed	-1	NK	NK		0	-1	0	0	Missing	Missing	Missing	Missing	1	0
221-C	19/06/2015 00:00	85	Individual	1	4,5,12:I:-	Hot	Dry	6	3. Summer	Growers	Weaners	Pen floor faeces from pigs	3. Weaners	600	good	natural	Side	Trough	Trough	Trough, bell or bowl	1. Solid	straw	Solid	NK	NK	2. NK NA	2. NK NA	2. NK NA	2. NK NA	8. NK or none	4	0	0	-1	3. Groups mixed	-1	NK	NK		0	-1	0	0	Missing	Missing	Missing	Missing	1	0
221-C	19/06/2015 00:00	86	Individual	1	4,5,12:I:-	Hot	Dry	6	3. Summer	Growers	Weaners	Pen floor faeces from pigs	3. Weaners	600	good	natural	Side	Trough	Trough	Trough, bell or bowl	1. Solid	straw	Solid	NK	NK	2. NK NA	2. NK NA	2. NK NA	2. NK NA	8. NK or none	4	0	0	-1	3. Groups mixed	-1	NK	NK		0	-1	0	0	Missing	Missing	Missing	Missing	1	0
221-C	19/06/2015 00:00	87	Individual	0		Hot	Dry	6	3. Summer	Growers	Weaners	Pen floor faeces from pigs	3. Weaners	600	good	natural	Side	Trough	Trough	Trough, bell or bowl	1. Solid	straw	Solid	NK	NK	2. NK NA	2. NK NA	2. NK NA	2. NK NA	8. NK or none	4	0	0	-1	3. Groups mixed	-1	NK	NK		0	-1	0	0	Missing	Missing	Missing	Missing	1	0
221-C	19/06/2015 00:00	88	Individual	1	4,5,12:I:-	Hot	Dry	6	3. Summer	Growers	Weaners	Pen floor faeces from pigs	3. Weaners	600	good	natural	Side	Trough	Trough	Trough, bell or bowl	1. Solid	straw	Solid	NK	NK	2. NK NA	2. NK NA	2. NK NA	2. NK NA	8. NK or none	4	0	0	-1	3. Groups mixed	-1	NK	NK		0	-1	0	0	Missing	Missing	Missing	Missing	1	0
221-C	19/06/2015 00:00	89	Individual	0		Hot	Dry	6	3. Summer	Growers	Weaners	Pen floor faeces from pigs	3. Weaners	600	good	natural	Side	Trough	Trough	Trough, bell or bowl	1. Solid	straw	Solid	NK	NK	2. NK NA	2. NK NA	2. NK NA	2. NK NA	8. NK or none	4	0	0	-1	3. Groups mixed	-1	NK	NK		0	-1	0	0	Missing	Missing	Missing	Missing	1	0
221-C	19/06/2015 00:00	90	Individual	0		Hot	Dry	6	3. Summer	Growers	Weaners	Pen floor faeces from pigs	3. Weaners	600	good	natural	Side	Trough	Trough	Trough, bell or bowl	1. Solid	straw	Solid	NK	NK	2. NK NA	2. NK NA	2. NK NA	2. NK NA	8. NK or none	4	0	0	-1	3. Groups mixed	-1	NK	NK		0	-1	0	0	Missing	Missing	Missing	Missing	1	0
221-C	19/06/2015 00:00	91	Individual	0		Hot	Dry	6	3. Summer	Growers	Weaners	Pen floor faeces from pigs	3. Weaners	600	good	natural	Side	Trough	Trough	Trough, bell or bowl	1. Solid	straw	Solid	NK	NK	2. NK NA	2. NK NA	2. NK NA	2. NK NA	8. NK or none	4	0	0	-1	3. Groups mixed	-1	NK	NK		0	-1	0	0	Missing	Missing	Missing	Missing	1	0
221-C	19/06/2015 00:00	92	Individual	1	READING	Hot	Dry	6	3. Summer	Growers	Weaners	Pen floor faeces from pigs	3. Weaners	600	good	natural	Side	Trough	Trough	Trough, bell or bowl	1. Solid	straw	Solid	NK	NK	2. NK NA	2. NK NA	2. NK NA	2. NK NA	8. NK or none	4	0	0	-1	3. Groups mixed	-1	NK	NK		0	-1	0	0	Missing	Missing	Missing	Missing	1	0
221-C	19/06/2015 00:00	93	Individual	0		Hot	Dry	6	3. Summer	Growers	Weaners	Pen floor faeces from pigs	3. Weaners	600	good	natural	Side	Trough	Trough	Trough, bell or bowl	1. Solid	straw	Solid	NK	NK	2. NK NA	2. NK NA	2. NK NA	2. NK NA	8. NK or none	4	0	0	-1	3. Groups mixed	-1	NK	NK		0	-1	0	0	Missing	Missing	Missing	Missing	1	0
221-C	19/06/2015 00:00	94	Individual	1	READING	Hot	Dry	6	3. Summer	Growers	Weaners	Pen floor faeces from pigs	3. Weaners	600	good	natural	Side	Trough	Trough	Trough, bell or bowl	1. Solid	straw	Solid	NK	NK	2. NK NA	2. NK NA	2. NK NA	2. NK NA	8. NK or none	4	0	0	-1	3. Groups mixed	-1	NK	NK		0	-1	0	0	Missing	Missing	Missing	Missing	1	0
221-C	19/06/2015 00:00	95	Individual	0		Hot	Dry	6	3. Summer	Growers	Weaners	Pen floor faeces from pigs	3. Weaners	600	good	natural	Side	Trough	Trough	Trough, bell or bowl	1. Solid	straw	Solid	NK	NK	2. NK NA	2. NK NA	2. NK NA	2. NK NA	8. NK or none	4	0	0	-1	3. Groups mixed	-1	NK	NK		0	-1	0	0	Missing	Missing	Missing	Missing	1	0
221-C	19/06/2015 00:00	96	Individual	1	4,5,12:I:-	Hot	Dry	6	3. Summer	Growers	Weaners	Pen floor faeces from pigs	3. Weaners	600	good	natural	Side	Trough	Trough	Trough, bell or bowl	1. Solid	straw	Solid	NK	NK	2. NK NA	2. NK NA	2. NK NA	2. NK NA	8. NK or none	4	0	0	-1	3. Groups mixed	-1	NK	NK		0	-1	0	0	Missing	Missing	Missing	Missing	1	0
221-C	19/06/2015 00:00	97	Individual	0		Hot	Dry	6	3. Summer	Growers	Weaners	Pen floor faeces from pigs	3. Weaners	600	good	natural	Side	Trough	Trough	Trough, bell or bowl	1. Solid	straw	Solid	NK	NK	2. NK NA	2. NK NA	2. NK NA	2. NK NA	8. NK or none	4	0	0	-1	3. Groups mixed	-1	NK	NK		0	-1	0	0	Missing	Missing	Missing	Missing	1	0
221-C	19/06/2015 00:00	98	Individual	0		Hot	Dry	6	3. Summer	Growers	Weaners	Pen floor faeces from pigs	3. Weaners	600	good	natural	Side	Trough	Trough	Trough, bell or bowl	1. Solid	straw	Solid	NK	NK	2. NK NA	2. NK NA	2. NK NA	2. NK NA	8. NK or none	4	0	0	-1	3. Groups mixed	-1	NK	NK		0	-1	0	0	Missing	Missing	Missing	Missing	1	0
221-C	19/06/2015 00:00	99	Individual	0		Hot	Dry	6	3. Summer	Growers	Weaners	Pen floor faeces from pigs	3. Weaners	600	good	natural	Side	Trough	Trough	Trough, bell or bowl	1. Solid	straw	Solid	NK	NK	2. NK NA	2. NK NA	2. NK NA	2. NK NA	8. NK or none	4	0	0	-1	3. Groups mixed	-1	NK	NK		0	-1	0	0	Missing	Missing	Missing	Missing	1	0
221-C	19/06/2015 00:00	100	Individual	1	4,5,12:I:-	Hot	Dry	6	3. Summer	Growers	Weaners	Pen floor faeces from pigs	3. Weaners	600	good	natural	Side	Trough	Trough	Trough, bell or bowl	1. Solid	straw	Solid	NK	NK	2. NK NA	2. NK NA	2. NK NA	2. NK NA	8. NK or none	4	0	0	-1	3. Groups mixed	-1	NK	NK		0	-1	0	0	Missing	Missing	Missing	Missing	1	0
221-C	19/06/2015 00:00	101	Individual	1	READING	Hot	Dry	6	3. Summer	Growers	Weaners	Pen floor faeces from pigs	3. Weaners	600	good	natural	Side	Trough	Trough	Trough, bell or bowl	1. Solid	straw	Solid	NK	NK	2. NK NA	2. NK NA	2. NK NA	2. NK NA	8. NK or none	4	0	0	-1	3. Groups mixed	-1	NK	NK		0	-1	0	0	Missing	Missing	Missing	Missing	1	0
221-C	19/06/2015 00:00	102	Individual	0		Hot	Dry	6	3. Summer	Growers	Weaners	Pen floor faeces from pigs	3. Weaners	600	good	natural	Side	Trough	Trough	Trough, bell or bowl	1. Solid	straw	Solid	NK	NK	2. NK NA	2. NK NA	2. NK NA	2. NK NA	8. NK or none	4	0	0	-1	3. Groups mixed	-1	NK	NK		0	-1	0	0	Missing	Missing	Missing	Missing	1	0
221-C	19/06/2015 00:00	103	Individual	0		Hot	Dry	6	3. Summer	Growers	Weaners	Pen floor faeces from pigs	3. Weaners	600	good	natural	Side	Trough	Trough	Trough, bell or bowl	1. Solid	straw	Solid	NK	NK	2. NK NA	2. NK NA	2. NK NA	2. NK NA	8. NK or none	4	0	0	-1	3. Groups mixed	-1	NK	NK		0	-1	0	0	Missing	Missing	Missing	Missing	1	0
221-C	19/06/2015 00:00	104	Individual	0		Hot	Dry	6	3. Summer	Growers	Weaners	Pen floor faeces from pigs	3. Weaners	600	good	natural	Side	Trough	Trough	Trough, bell or bowl	1. Solid	straw	Solid	NK	NK	2. NK NA	2. NK NA	2. NK NA	2. NK NA	8. NK or none	4	0	0	-1	3. Groups mixed	-1	NK	NK		0	-1	0	0	Missing	Missing	Missing	Missing	1	0
221-C	19/06/2015 00:00	105	Individual	0		Hot	Dry	6	3. Summer	Growers	Weaners	Pen floor faeces from pigs	3. Weaners	600	good	natural	Side	Trough	Trough	Trough, bell or bowl	1. Solid	straw	Solid	NK	NK	2. NK NA	2. NK NA	2. NK NA	2. NK NA	8. NK or none	4	0	0	-1	3. Groups mixed	-1	NK	NK		0	-1	0	0	Missing	Missing	Missing	Missing	1	0
221-C	19/06/2015 00:00	106	Individual	0		Hot	Dry	6	3. Summer	Growers	Weaners	Pen floor faeces from pigs	3. Weaners	600	good	natural	Side	Trough	Trough	Trough, bell or bowl	1. Solid	straw	Solid	NK	NK	2. NK NA	2. NK NA	2. NK NA	2. NK NA	8. NK or none	4	0	0	-1	3. Groups mixed	-1	NK	NK		0	-1	0	0	Missing	Missing	Missing	Missing	1	0
221-C	19/06/2015 00:00	107	Individual	0		Hot	Dry	6	3. Summer	Growers	Weaners	Pen floor faeces from pigs	3. Weaners	600	good	natural	Side	Trough	Trough	Trough, bell or bowl	1. Solid	straw	Solid	NK	NK	2. NK NA	2. NK NA	2. NK NA	2. NK NA	8. NK or none	4	0	0	-1	3. Groups mixed	-1	NK	NK		0	-1	0	0	Missing	Missing	Missing	Missing	1	0
221-C	19/06/2015 00:00	108	Individual	0		Hot	Dry	6	3. Summer	Growers	Weaners	Pen floor faeces from pigs	3. Weaners	600	good	natural	Side	Trough	Trough	Trough, bell or bowl	1. Solid	straw	Solid	NK	NK	2. NK NA	2. NK NA	2. NK NA	2. NK NA	8. NK or none	4	0	0	-1	3. Groups mixed	-1	NK	NK		0	-1	0	0	Missing	Missing	Missing	Missing	1	0
221-C	19/06/2015 00:00	109	Individual	0		Hot	Dry	6	3. Summer	Growers	Weaners	Pen floor faeces from pigs	3. Weaners	600	good	natural	Side	Trough	Trough	Trough, bell or bowl	1. Solid	straw	Solid	NK	NK	2. NK NA	2. NK NA	2. NK NA	2. NK NA	8. NK or none	4	0	0	-1	3. Groups mixed	-1	NK	NK		0	-1	0	0	Missing	Missing	Missing	Missing	1	0
221-C	19/06/2015 00:00	110	Individual	0		Hot	Dry	6	3. Summer	Growers	Weaners	Pen floor faeces from pigs	3. Weaners	600	good	natural	Side	Trough	Trough	Trough, bell or bowl	1. Solid	straw	Solid	NK	NK	2. NK NA	2. NK NA	2. NK NA	2. NK NA	8. NK or none	4	0	0	-1	3. Groups mixed	-1	NK	NK		0	-1	0	0	Missing	Missing	Missing	Missing	1	0
221-C	19/06/2015 00:00	111	Individual	0		Hot	Dry	6	3. Summer	Growers	Weaners	Pen floor faeces from pigs	3. Weaners	600	good	natural	Side	Trough	Trough	Trough, bell or bowl	1. Solid	straw	Solid	NK	NK	2. NK NA	2. NK NA	2. NK NA	2. NK NA	8. NK or none	4	0	0	-1	3. Groups mixed	-1	NK	NK		0	-1	0	0	Missing	Missing	Missing	Missing	1	0
221-C	19/06/2015 00:00	112	Individual	1	READING	Hot	Dry	6	3. Summer	Growers	Weaners	Pen floor faeces from pigs	3. Weaners	600	good	natural	Side	Trough	Trough	Trough, bell or bowl	1. Solid	straw	Solid	NK	NK	2. NK NA	2. NK NA	2. NK NA	2. NK NA	8. NK or none	4	0	0	-1	3. Groups mixed	-1	NK	NK		0	-1	0	0	Missing	Missing	Missing	Missing	1	0
221-C	19/06/2015 00:00	113	Individual	0		Hot	Dry	6	3. Summer	Growers	Weaners	Pen floor faeces from pigs	3. Weaners	600	good	natural	Side	Trough	Trough	Trough, bell or bowl	1. Solid	straw	Solid	NK	NK	2. NK NA	2. NK NA	2. NK NA	2. NK NA	8. NK or none	4	0	0	-1	3. Groups mixed	-1	NK	NK		0	-1	0	0	Missing	Missing	Missing	Missing	1	0
221-C	19/06/2015 00:00	114	Individual	0		Hot	Dry	6	3. Summer	Growers	Weaners	Pen floor faeces from pigs	3. Weaners	600	good	natural	Side	Trough	Trough	Trough, bell or bowl	1. Solid	straw	Solid	NK	NK	2. NK NA	2. NK NA	2. NK NA	2. NK NA	8. NK or none	4	0	0	-1	3. Groups mixed	-1	NK	NK		0	-1	0	0	Missing	Missing	Missing	Missing	1	0
221-C	19/06/2015 00:00	115	Individual	0		Hot	Dry	6	3. Summer	Growers	Weaners	Pen floor faeces from pigs	3. Weaners	600	good	natural	Side	Trough	Trough	Trough, bell or bowl	1. Solid	straw	Solid	NK	NK	2. NK NA	2. NK NA	2. NK NA	2. NK NA	8. NK or none	4	0	0	-1	3. Groups mixed	-1	NK	NK		0	-1	0	0	Missing	Missing	Missing	Missing	1	0
221-C	19/06/2015 00:00	116	Individual	0		Hot	Dry	6	3. Summer	Growers	Weaners	Pen floor faeces from pigs	3. Weaners	600	good	natural	Side	Trough	Trough	Trough, bell or bowl	1. Solid	straw	Solid	NK	NK	2. NK NA	2. NK NA	2. NK NA	2. NK NA	8. NK or none	4	0	0	-1	3. Groups mixed	-1	NK	NK		0	-1	0	0	Missing	Missing	Missing	Missing	1	0
221-C	19/06/2015 00:00	117	Individual	0		Hot	Dry	6	3. Summer	Growers	Weaners	Pen floor faeces from pigs	3. Weaners	600	good	natural	Side	Trough	Trough	Trough, bell or bowl	1. Solid	straw	Solid	NK	NK	2. NK NA	2. NK NA	2. NK NA	2. NK NA	8. NK or none	4	0	0	-1	3. Groups mixed	-1	NK	NK		0	-1	0	0	Missing	Missing	Missing	Missing	1	0
221-C	19/06/2015 00:00	118	Individual	0		Hot	Dry	6	3. Summer	Growers	Weaners	Pen floor faeces from pigs	3. Weaners	600	good	natural	Side	Trough	Trough	Trough, bell or bowl	1. Solid	straw	Solid	NK	NK	2. NK NA	2. NK NA	2. NK NA	2. NK NA	8. NK or none	4	0	0	-1	3. Groups mixed	-1	NK	NK		0	-1	0	0	Missing	Missing	Missing	Missing	1	0
221-C	19/06/2015 00:00	119	Individual	0		Hot	Dry	6	3. Summer	Growers	Weaners	Pen floor faeces from pigs	3. Weaners	600	good	natural	Side	Trough	Trough	Trough, bell or bowl	1. Solid	straw	Solid	NK	NK	2. NK NA	2. NK NA	2. NK NA	2. NK NA	8. NK or none	4	0	0	-1	3. Groups mixed	-1	NK	NK		0	-1	0	0	Missing	Missing	Missing	Missing	1	0
221-C	19/06/2015 00:00	120	Individual	0		Hot	Dry	6	3. Summer	Growers	Weaners	Pen floor faeces from pigs	3. Weaners	600	good	natural	Side	Trough	Trough	Trough, bell or bowl	1. Solid	straw	Solid	NK	NK	2. NK NA	2. NK NA	2. NK NA	2. NK NA	8. NK or none	4	0	0	-1	3. Groups mixed	-1	NK	NK		0	-1	0	0	Missing	Missing	Missing	Missing	1	0
221-C	02/07/2015 00:00	1	Individual	1	READING	Hot	Dry	7	3. Summer	no	Weaners	Pen floor faeces from pigs	3. Weaners	1050	good	natural		Trough	Trough	Trough, bell or bowl	1. Solid	straw	Solid	2 Days	1-2 days	Every other day	1. No	2. Yes	2. Yes	4. washed and disinfected	5	0	0	-1	3. Groups mixed	-1	NK	NK		0	-1	0	0	Missing	Missing	Missing	Missing	1	0
221-C	02/07/2015 00:00	1	Pooled	1	4,5,12:I:-	Hot	Dry	7	3. Summer	no	Weaners	Pen floor faeces from pigs	3. Weaners	1050	good	natural		Trough	Trough	Trough, bell or bowl	1. Solid	straw	Solid	2 Days	1-2 days	Every other day	1. No	2. Yes	2. Yes	4. washed and disinfected	5	0	0	-1	3. Groups mixed	-1	NK	NK		0	-1	0	0	Missing	Missing	Missing	Missing	1	0
221-C	02/07/2015 00:00	2	Individual	1	4,5,12:I:-	Hot	Dry	7	3. Summer	no	Weaners	Pen floor faeces from pigs	3. Weaners	1050	good	natural		Trough	Trough	Trough, bell or bowl	1. Solid	straw	Solid	2 Days	1-2 days	Every other day	1. No	2. Yes	2. Yes	4. washed and disinfected	5	0	0	-1	3. Groups mixed	-1	NK	NK		0	-1	0	0	Missing	Missing	Missing	Missing	1	0
221-C	02/07/2015 00:00	2	Pooled	1	4,5,12:I:-	Hot	Dry	7	3. Summer	no	Weaners	Pen floor faeces from pigs	3. Weaners	1050	good	natural		Trough	Trough	Trough, bell or bowl	1. Solid	straw	Solid	2 Days	1-2 days	Every other day	1. No	2. Yes	2. Yes	4. washed and disinfected	5	0	0	-1	3. Groups mixed	-1	NK	NK		0	-1	0	0	Missing	Missing	Missing	Missing	1	0
221-C	02/07/2015 00:00	3	Individual	1	READING	Hot	Dry	7	3. Summer	no	Weaners	Pen floor faeces from pigs	3. Weaners	1050	good	natural		Trough	Trough	Trough, bell or bowl	1. Solid	straw	Solid	2 Days	1-2 days	Every other day	1. No	2. Yes	2. Yes	4. washed and disinfected	5	0	0	-1	3. Groups mixed	-1	NK	NK		0	-1	0	0	Missing	Missing	Missing	Missing	1	0
221-C	02/07/2015 00:00	3	Pooled	1	4,5,12:I:-	Hot	Dry	7	3. Summer	no	Weaners	Pen floor faeces from pigs	3. Weaners	1050	good	natural		Trough	Trough	Trough, bell or bowl	1. Solid	straw	Solid	2 Days	1-2 days	Every other day	1. No	2. Yes	2. Yes	4. washed and disinfected	5	0	0	-1	3. Groups mixed	-1	NK	NK		0	-1	0	0	Missing	Missing	Missing	Missing	1	0
221-C	02/07/2015 00:00	4	Individual	1	READING	Hot	Dry	7	3. Summer	no	Weaners	Pen floor faeces from pigs	3. Weaners	1050	good	natural		Trough	Trough	Trough, bell or bowl	1. Solid	straw	Solid	2 Days	1-2 days	Every other day	1. No	2. Yes	2. Yes	4. washed and disinfected	5	0	0	-1	3. Groups mixed	-1	NK	NK		0	-1	0	0	Missing	Missing	Missing	Missing	1	0
221-C	02/07/2015 00:00	4	Pooled	1	4,5,12:E,H:-	Hot	Dry	7	3. Summer	no	Weaners	Pen floor faeces from pigs	3. Weaners	1050	good	natural		Trough	Trough	Trough, bell or bowl	1. Solid	straw	Solid	2 Days	1-2 days	Every other day	1. No	2. Yes	2. Yes	4. washed and disinfected	5	0	0	-1	3. Groups mixed	-1	NK	NK		0	-1	0	0	Missing	Missing	Missing	Missing	1	0
221-C	02/07/2015 00:00	5	Individual	1	READING	Hot	Dry	7	3. Summer	no	Weaners	Pen floor faeces from pigs	3. Weaners	1050	good	natural		Trough	Trough	Trough, bell or bowl	1. Solid	straw	Solid	2 Days	1-2 days	Every other day	1. No	2. Yes	2. Yes	4. washed and disinfected	5	0	0	-1	3. Groups mixed	-1	NK	NK		0	-1	0	0	Missing	Missing	Missing	Missing	1	0
221-C	02/07/2015 00:00	5	Pooled	0		Hot	Dry	7	3. Summer	no	Weaners	Pen floor faeces from pigs	3. Weaners	1050	good	natural		Trough	Trough	Trough, bell or bowl	1. Solid	straw	Solid	2 Days	1-2 days	Every other day	1. No	2. Yes	2. Yes	4. washed and disinfected	5	0	0	-1	3. Groups mixed	-1	NK	NK		0	-1	0	0	Missing	Missing	Missing	Missing	1	0
221-C	02/07/2015 00:00	6	Individual	1	4,5,12:I:-	Hot	Dry	7	3. Summer	no	Weaners	Pen floor faeces from pigs	3. Weaners	1050	good	natural		Trough	Trough	Trough, bell or bowl	1. Solid	straw	Solid	2 Days	1-2 days	Every other day	1. No	2. Yes	2. Yes	4. washed and disinfected	5	0	0	-1	3. Groups mixed	-1	NK	NK		0	-1	0	0	Missing	Missing	Missing	Missing	1	0
221-C	02/07/2015 00:00	6	Pooled	1	READING	Hot	Dry	7	3. Summer	no	Weaners	Pen floor faeces from pigs	3. Weaners	1050	good	natural		Trough	Trough	Trough, bell or bowl	1. Solid	straw	Solid	2 Days	1-2 days	Every other day	1. No	2. Yes	2. Yes	4. washed and disinfected	5	0	0	-1	3. Groups mixed	-1	NK	NK		0	-1	0	0	Missing	Missing	Missing	Missing	1	0
221-C	02/07/2015 00:00	7	Individual	1	READING	Hot	Dry	7	3. Summer	no	Weaners	Pen floor faeces from pigs	3. Weaners	1050	good	natural		Trough	Trough	Trough, bell or bowl	1. Solid	straw	Solid	2 Days	1-2 days	Every other day	1. No	2. Yes	2. Yes	4. washed and disinfected	5	0	0	-1	3. Groups mixed	-1	NK	NK		0	-1	0	0	Missing	Missing	Missing	Missing	1	0
221-C	02/07/2015 00:00	7	Pooled	1	READING	Hot	Dry	7	3. Summer	no	Weaners	Pen floor faeces from pigs	3. Weaners	1050	good	natural		Trough	Trough	Trough, bell or bowl	1. Solid	straw	Solid	2 Days	1-2 days	Every other day	1. No	2. Yes	2. Yes	4. washed and disinfected	5	0	0	-1	3. Groups mixed	-1	NK	NK		0	-1	0	0	Missing	Missing	Missing	Missing	1	0
221-C	02/07/2015 00:00	8	Individual	1	READING	Hot	Dry	7	3. Summer	no	Weaners	Pen floor faeces from pigs	3. Weaners	1050	good	natural		Trough	Trough	Trough, bell or bowl	1. Solid	straw	Solid	2 Days	1-2 days	Every other day	1. No	2. Yes	2. Yes	4. washed and disinfected	5	0	0	-1	3. Groups mixed	-1	NK	NK		0	-1	0	0	Missing	Missing	Missing	Missing	1	0
221-C	02/07/2015 00:00	8	Pooled	1	READING	Hot	Dry	7	3. Summer	no	Weaners	Pen floor faeces from pigs	3. Weaners	1050	good	natural		Trough	Trough	Trough, bell or bowl	1. Solid	straw	Solid	2 Days	1-2 days	Every other day	1. No	2. Yes	2. Yes	4. washed and disinfected	5	0	0	-1	3. Groups mixed	-1	NK	NK		0	-1	0	0	Missing	Missing	Missing	Missing	1	0
221-C	02/07/2015 00:00	9	Individual	1	READING	Hot	Dry	7	3. Summer	no	Weaners	Pen floor faeces from pigs	3. Weaners	1050	good	natural		Trough	Trough	Trough, bell or bowl	1. Solid	straw	Solid	2 Days	1-2 days	Every other day	1. No	2. Yes	2. Yes	4. washed and disinfected	5	0	0	-1	3. Groups mixed	-1	NK	NK		0	-1	0	0	Missing	Missing	Missing	Missing	1	0
221-C	02/07/2015 00:00	9	Pooled	1	READING	Hot	Dry	7	3. Summer	no	Weaners	Pen floor faeces from pigs	3. Weaners	1050	good	natural		Trough	Trough	Trough, bell or bowl	1. Solid	straw	Solid	2 Days	1-2 days	Every other day	1. No	2. Yes	2. Yes	4. washed and disinfected	5	0	0	-1	3. Groups mixed	-1	NK	NK		0	-1	0	0	Missing	Missing	Missing	Missing	1	0
221-C	02/07/2015 00:00	10	Individual	1	READING	Hot	Dry	7	3. Summer	no	Weaners	Pen floor faeces from pigs	3. Weaners	1050	good	natural		Trough	Trough	Trough, bell or bowl	1. Solid	straw	Solid	2 Days	1-2 days	Every other day	1. No	2. Yes	2. Yes	4. washed and disinfected	5	0	0	-1	3. Groups mixed	-1	NK	NK		0	-1	0	0	Missing	Missing	Missing	Missing	1	0
221-C	02/07/2015 00:00	10	Pooled	1	READING	Hot	Dry	7	3. Summer	no	Weaners	Pen floor faeces from pigs	3. Weaners	1050	good	natural		Trough	Trough	Trough, bell or bowl	1. Solid	straw	Solid	2 Days	1-2 days	Every other day	1. No	2. Yes	2. Yes	4. washed and disinfected	5	0	0	-1	3. Groups mixed	-1	NK	NK		0	-1	0	0	Missing	Missing	Missing	Missing	1	0
221-C	02/07/2015 00:00	11	Individual	1	READING	Hot	Dry	7	3. Summer	no	Weaners	Pen floor faeces from pigs	3. Weaners	1050	good	natural		Trough	Trough	Trough, bell or bowl	1. Solid	straw	Solid	2 Days	1-2 days	Every other day	1. No	2. Yes	2. Yes	4. washed and disinfected	5	0	0	-1	3. Groups mixed	-1	NK	NK		0	-1	0	0	Missing	Missing	Missing	Missing	1	0
221-C	02/07/2015 00:00	11	Pooled	0		Hot	Dry	7	3. Summer	no	Weaners	Pen floor faeces from pigs	3. Weaners	1050	good	natural		Trough	Trough	Trough, bell or bowl	1. Solid	straw	Solid	2 Days	1-2 days	Every other day	1. No	2. Yes	2. Yes	4. washed and disinfected	5	0	0	-1	3. Groups mixed	-1	NK	NK		0	-1	0	0	Missing	Missing	Missing	Missing	1	0
221-C	02/07/2015 00:00	12	Individual	0		Hot	Dry	7	3. Summer	no	Weaners	Pen floor faeces from pigs	3. Weaners	1050	good	natural		Trough	Trough	Trough, bell or bowl	1. Solid	straw	Solid	2 Days	1-2 days	Every other day	1. No	2. Yes	2. Yes	4. washed and disinfected	5	0	0	-1	3. Groups mixed	-1	NK	NK		0	-1	0	0	Missing	Missing	Missing	Missing	1	0
221-C	02/07/2015 00:00	12	Pooled	0		Hot	Dry	7	3. Summer	no	Weaners	Pen floor faeces from pigs	3. Weaners	1050	good	natural		Trough	Trough	Trough, bell or bowl	1. Solid	straw	Solid	2 Days	1-2 days	Every other day	1. No	2. Yes	2. Yes	4. washed and disinfected	5	0	0	-1	3. Groups mixed	-1	NK	NK		0	-1	0	0	Missing	Missing	Missing	Missing	1	0
221-C	02/07/2015 00:00	13	Individual	1	4,5,12:I:-	Hot	Dry	7	3. Summer	no	Weaners	Pen floor faeces from pigs	3. Weaners	1050	good	natural		Trough	Trough	Trough, bell or bowl	1. Solid	straw	Solid	2 Days	1-2 days	Every other day	1. No	2. Yes	2. Yes	4. washed and disinfected	5	0	0	-1	3. Groups mixed	-1	NK	NK		0	-1	0	0	Missing	Missing	Missing	Missing	1	0
221-C	02/07/2015 00:00	13	Pooled	1	READING	Hot	Dry	7	3. Summer	no	Weaners	Pen floor faeces from pigs	3. Weaners	1050	good	natural		Trough	Trough	Trough, bell or bowl	1. Solid	straw	Solid	2 Days	1-2 days	Every other day	1. No	2. Yes	2. Yes	4. washed and disinfected	5	0	0	-1	3. Groups mixed	-1	NK	NK		0	-1	0	0	Missing	Missing	Missing	Missing	1	0
221-C	02/07/2015 00:00	14	Individual	1	4,5,12:I:-	Hot	Dry	7	3. Summer	no	Weaners	Pen floor faeces from pigs	3. Weaners	1050	good	natural		Trough	Trough	Trough, bell or bowl	1. Solid	straw	Solid	2 Days	1-2 days	Every other day	1. No	2. Yes	2. Yes	4. washed and disinfected	5	0	0	-1	3. Groups mixed	-1	NK	NK		0	-1	0	0	Missing	Missing	Missing	Missing	1	0
221-C	02/07/2015 00:00	14	Pooled	0		Hot	Dry	7	3. Summer	no	Weaners	Pen floor faeces from pigs	3. Weaners	1050	good	natural		Trough	Trough	Trough, bell or bowl	1. Solid	straw	Solid	2 Days	1-2 days	Every other day	1. No	2. Yes	2. Yes	4. washed and disinfected	5	0	0	-1	3. Groups mixed	-1	NK	NK		0	-1	0	0	Missing	Missing	Missing	Missing	1	0
221-C	02/07/2015 00:00	15	Individual	1	4,5,12:I:-	Hot	Dry	7	3. Summer	no	Weaners	Pen floor faeces from pigs	3. Weaners	1050	good	natural		Trough	Trough	Trough, bell or bowl	1. Solid	straw	Solid	2 Days	1-2 days	Every other day	1. No	2. Yes	2. Yes	4. washed and disinfected	5	0	0	-1	3. Groups mixed	-1	NK	NK		0	-1	0	0	Missing	Missing	Missing	Missing	1	0
221-C	02/07/2015 00:00	15	Pooled	1	4,5,12:I:-	Hot	Dry	7	3. Summer	no	Weaners	Pen floor faeces from pigs	3. Weaners	1050	good	natural		Trough	Trough	Trough, bell or bowl	1. Solid	straw	Solid	2 Days	1-2 days	Every other day	1. No	2. Yes	2. Yes	4. washed and disinfected	5	0	0	-1	3. Groups mixed	-1	NK	NK		0	-1	0	0	Missing	Missing	Missing	Missing	1	0
221-C	02/07/2015 00:00	16	Individual	0		Hot	Dry	7	3. Summer	no	Weaners	Pen floor faeces from pigs	3. Weaners	1050	good	natural		Trough	Trough	Trough, bell or bowl	1. Solid	straw	Solid	2 Days	1-2 days	Every other day	1. No	2. Yes	2. Yes	4. washed and disinfected	5	0	0	-1	3. Groups mixed	-1	NK	NK		0	-1	0	0	Missing	Missing	Missing	Missing	1	0
221-C	02/07/2015 00:00	16	Pooled	1	READING	Hot	Dry	7	3. Summer	no	Weaners	Pen floor faeces from pigs	3. Weaners	1050	good	natural		Trough	Trough	Trough, bell or bowl	1. Solid	straw	Solid	2 Days	1-2 days	Every other day	1. No	2. Yes	2. Yes	4. washed and disinfected	5	0	0	-1	3. Groups mixed	-1	NK	NK		0	-1	0	0	Missing	Missing	Missing	Missing	1	0
221-C	02/07/2015 00:00	17	Individual	1	4,5,12:I:-	Hot	Dry	7	3. Summer	no	Weaners	Pen floor faeces from pigs	3. Weaners	1050	good	natural		Trough	Trough	Trough, bell or bowl	1. Solid	straw	Solid	2 Days	1-2 days	Every other day	1. No	2. Yes	2. Yes	4. washed and disinfected	5	0	0	-1	3. Groups mixed	-1	NK	NK		0	-1	0	0	Missing	Missing	Missing	Missing	1	0
221-C	02/07/2015 00:00	17	Pooled	1	READING	Hot	Dry	7	3. Summer	no	Weaners	Pen floor faeces from pigs	3. Weaners	1050	good	natural		Trough	Trough	Trough, bell or bowl	1. Solid	straw	Solid	2 Days	1-2 days	Every other day	1. No	2. Yes	2. Yes	4. washed and disinfected	5	0	0	-1	3. Groups mixed	-1	NK	NK		0	-1	0	0	Missing	Missing	Missing	Missing	1	0
221-C	02/07/2015 00:00	18	Individual	0		Hot	Dry	7	3. Summer	no	Weaners	Pen floor faeces from pigs	3. Weaners	1050	good	natural		Trough	Trough	Trough, bell or bowl	1. Solid	straw	Solid	2 Days	1-2 days	Every other day	1. No	2. Yes	2. Yes	4. washed and disinfected	5	0	0	-1	3. Groups mixed	-1	NK	NK		0	-1	0	0	Missing	Missing	Missing	Missing	1	0
221-C	02/07/2015 00:00	18	Pooled	1	READING	Hot	Dry	7	3. Summer	no	Weaners	Pen floor faeces from pigs	3. Weaners	1050	good	natural		Trough	Trough	Trough, bell or bowl	1. Solid	straw	Solid	2 Days	1-2 days	Every other day	1. No	2. Yes	2. Yes	4. washed and disinfected	5	0	0	-1	3. Groups mixed	-1	NK	NK		0	-1	0	0	Missing	Missing	Missing	Missing	1	0
221-C	02/07/2015 00:00	19	Individual	0		Hot	Dry	7	3. Summer	no	Weaners	Pen floor faeces from pigs	3. Weaners	1050	good	natural		Trough	Trough	Trough, bell or bowl	1. Solid	straw	Solid	2 Days	1-2 days	Every other day	1. No	2. Yes	2. Yes	4. washed and disinfected	5	0	0	-1	3. Groups mixed	-1	NK	NK		0	-1	0	0	Missing	Missing	Missing	Missing	1	0
221-C	02/07/2015 00:00	19	Pooled	1	READING	Hot	Dry	7	3. Summer	no	Weaners	Pen floor faeces from pigs	3. Weaners	1050	good	natural		Trough	Trough	Trough, bell or bowl	1. Solid	straw	Solid	2 Days	1-2 days	Every other day	1. No	2. Yes	2. Yes	4. washed and disinfected	5	0	0	-1	3. Groups mixed	-1	NK	NK		0	-1	0	0	Missing	Missing	Missing	Missing	1	0
221-C	02/07/2015 00:00	20	Individual	0		Hot	Dry	7	3. Summer	no	Weaners	Pen floor faeces from pigs	3. Weaners	1050	good	natural		Trough	Trough	Trough, bell or bowl	1. Solid	straw	Solid	2 Days	1-2 days	Every other day	1. No	2. Yes	2. Yes	4. washed and disinfected	5	0	0	-1	3. Groups mixed	-1	NK	NK		0	-1	0	0	Missing	Missing	Missing	Missing	1	0
221-C	02/07/2015 00:00	20	Pooled	1	READING	Hot	Dry	7	3. Summer	no	Weaners	Pen floor faeces from pigs	3. Weaners	1050	good	natural		Trough	Trough	Trough, bell or bowl	1. Solid	straw	Solid	2 Days	1-2 days	Every other day	1. No	2. Yes	2. Yes	4. washed and disinfected	5	0	0	-1	3. Groups mixed	-1	NK	NK		0	-1	0	0	Missing	Missing	Missing	Missing	1	0
221-C	02/07/2015 00:00	21	Individual	1	4,5,12:I:-	Hot	Dry	7	3. Summer	no	Weaners	Pen floor faeces from pigs	3. Weaners	1050	good	natural		Trough	Trough	Trough, bell or bowl	1. Solid	straw	Solid	2 Days	1-2 days	Every other day	1. No	2. Yes	2. Yes	4. washed and disinfected	5	0	0	-1	3. Groups mixed	-1	NK	NK		0	-1	0	0	Missing	Missing	Missing	Missing	1	0
221-C	02/07/2015 00:00	21	Pooled	1	4,5,12:I:-	Hot	Dry	7	3. Summer	yes	Weaners	Pen floor faeces from pigs	3. Weaners	1050	good	natural		Trough	Trough	Trough, bell or bowl	1. Solid	straw	Solid	2 Days	1-2 days	Every other day	1. No	2. Yes	2. Yes	4. washed and disinfected	5	0	0	-1	3. Groups mixed	-1	NK	NK		0	-1	0	0	Missing	Missing	Missing	Missing	1	0
221-C	02/07/2015 00:00	22	Individual	0		Hot	Dry	7	3. Summer	no	Weaners	Pen floor faeces from pigs	3. Weaners	1050	good	natural		Trough	Trough	Trough, bell or bowl	1. Solid	straw	Solid	2 Days	1-2 days	Every other day	1. No	2. Yes	2. Yes	4. washed and disinfected	5	0	0	-1	3. Groups mixed	-1	NK	NK		0	-1	0	0	Missing	Missing	Missing	Missing	1	0
221-C	02/07/2015 00:00	22	Pooled	1	READING	Hot	Dry	7	3. Summer	yes	Weaners	Pen floor faeces from pigs	3. Weaners	1050	good	natural		Trough	Trough	Trough, bell or bowl	1. Solid	straw	Solid	2 Days	1-2 days	Every other day	1. No	2. Yes	2. Yes	4. washed and disinfected	5	0	0	-1	3. Groups mixed	-1	NK	NK		0	-1	0	0	Missing	Missing	Missing	Missing	1	0
221-C	02/07/2015 00:00	23	Individual	1	4,5,12:I:-	Hot	Dry	7	3. Summer	no	Weaners	Pen floor faeces from pigs	3. Weaners	1050	good	natural		Trough	Trough	Trough, bell or bowl	1. Solid	straw	Solid	2 Days	1-2 days	Every other day	1. No	2. Yes	2. Yes	4. washed and disinfected	5	0	0	-1	3. Groups mixed	-1	NK	NK		0	-1	0	0	Missing	Missing	Missing	Missing	1	0
221-C	02/07/2015 00:00	23	Pooled	1	READING	Hot	Dry	7	3. Summer	yes	Weaners	Pen floor faeces from pigs	3. Weaners	1050	good	natural		Trough	Trough	Trough, bell or bowl	1. Solid	straw	Solid	2 Days	1-2 days	Every other day	1. No	2. Yes	2. Yes	4. washed and disinfected	5	0	0	-1	3. Groups mixed	-1	NK	NK		0	-1	0	0	Missing	Missing	Missing	Missing	1	0
221-C	02/07/2015 00:00	24	Individual	0		Hot	Dry	7	3. Summer	no	Weaners	Pen floor faeces from pigs	3. Weaners	1050	good	natural		Trough	Trough	Trough, bell or bowl	1. Solid	straw	Solid	2 Days	1-2 days	Every other day	1. No	2. Yes	2. Yes	4. washed and disinfected	5	0	0	-1	3. Groups mixed	-1	NK	NK		0	-1	0	0	Missing	Missing	Missing	Missing	1	0
221-C	02/07/2015 00:00	24	Pooled	1	READING	Hot	Dry	7	3. Summer	yes	Weaners	Pen floor faeces from pigs	3. Weaners	1050	good	natural		Trough	Trough	Trough, bell or bowl	1. Solid	straw	Solid	2 Days	1-2 days	Every other day	1. No	2. Yes	2. Yes	4. washed and disinfected	5	0	0	-1	3. Groups mixed	-1	NK	NK		0	-1	0	0	Missing	Missing	Missing	Missing	1	0
221-C	02/07/2015 00:00	25	Individual	0		Hot	Dry	7	3. Summer	no	Weaners	Pen floor faeces from pigs	3. Weaners	1050	good	natural		Trough	Trough	Trough, bell or bowl	1. Solid	straw	Solid	2 Days	1-2 days	Every other day	1. No	2. Yes	2. Yes	4. washed and disinfected	5	0	0	-1	3. Groups mixed	-1	NK	NK		0	-1	0	0	Missing	Missing	Missing	Missing	1	0
221-C	02/07/2015 00:00	25	Pooled	1	READING	Hot	Dry	7	3. Summer	yes	Weaners	Pen floor faeces from pigs	3. Weaners	1050	good	natural		Trough	Trough	Trough, bell or bowl	1. Solid	straw	Solid	2 Days	1-2 days	Every other day	1. No	2. Yes	2. Yes	4. washed and disinfected	5	0	0	-1	3. Groups mixed	-1	NK	NK		0	-1	0	0	Missing	Missing	Missing	Missing	1	0
221-C	02/07/2015 00:00	26	Individual	0		Hot	Dry	7	3. Summer	no	Weaners	Pen floor faeces from pigs	3. Weaners	1050	good	natural		Trough	Trough	Trough, bell or bowl	1. Solid	straw	Solid	2 Days	1-2 days	Every other day	1. No	2. Yes	2. Yes	4. washed and disinfected	5	0	0	-1	3. Groups mixed	-1	NK	NK		0	-1	0	0	Missing	Missing	Missing	Missing	1	0
221-C	02/07/2015 00:00	26	Pooled	1	READING	Hot	Dry	7	3. Summer	yes	Weaners	Pen floor faeces from pigs	3. Weaners	1050	good	natural		Trough	Trough	Trough, bell or bowl	1. Solid	straw	Solid	2 Days	1-2 days	Every other day	1. No	2. Yes	2. Yes	4. washed and disinfected	5	0	0	-1	3. Groups mixed	-1	NK	NK		0	-1	0	0	Missing	Missing	Missing	Missing	1	0
221-C	02/07/2015 00:00	27	Individual	1	4,5,12:I:-	Hot	Dry	7	3. Summer	no	Weaners	Pen floor faeces from pigs	3. Weaners	1050	good	natural		Trough	Trough	Trough, bell or bowl	1. Solid	straw	Solid	2 Days	1-2 days	Every other day	1. No	2. Yes	2. Yes	4. washed and disinfected	5	0	0	-1	3. Groups mixed	-1	NK	NK		0	-1	0	0	Missing	Missing	Missing	Missing	1	0
221-C	02/07/2015 00:00	27	Pooled	1	4,5,12:I:-	Hot	Dry	7	3. Summer	yes	Weaners	Pen floor faeces from pigs	3. Weaners	1050	good	natural		Trough	Trough	Trough, bell or bowl	1. Solid	straw	Solid	2 Days	1-2 days	Every other day	1. No	2. Yes	2. Yes	4. washed and disinfected	5	0	0	-1	3. Groups mixed	-1	NK	NK		0	-1	0	0	Missing	Missing	Missing	Missing	1	0
221-C	02/07/2015 00:00	28	Individual	1	4,5,12:I:-	Hot	Dry	7	3. Summer	no	Weaners	Pen floor faeces from pigs	3. Weaners	1050	good	natural		Trough	Trough	Trough, bell or bowl	1. Solid	straw	Solid	2 Days	1-2 days	Every other day	1. No	2. Yes	2. Yes	4. washed and disinfected	5	0	0	-1	3. Groups mixed	-1	NK	NK		0	-1	0	0	Missing	Missing	Missing	Missing	1	0
221-C	02/07/2015 00:00	28	Pooled	1	4,5,12:I:-	Hot	Dry	7	3. Summer	yes	Weaners	Pen floor faeces from pigs	3. Weaners	1050	good	natural		Trough	Trough	Trough, bell or bowl	1. Solid	straw	Solid	2 Days	1-2 days	Every other day	1. No	2. Yes	2. Yes	4. washed and disinfected	5	0	0	-1	3. Groups mixed	-1	NK	NK		0	-1	0	0	Missing	Missing	Missing	Missing	1	0
221-C	02/07/2015 00:00	29	Individual	0		Hot	Dry	7	3. Summer	no	Weaners	Pen floor faeces from pigs	3. Weaners	1050	good	natural		Trough	Trough	Trough, bell or bowl	1. Solid	straw	Solid	2 Days	1-2 days	Every other day	1. No	2. Yes	2. Yes	4. washed and disinfected	5	0	0	-1	3. Groups mixed	-1	NK	NK		0	-1	0	0	Missing	Missing	Missing	Missing	1	0
221-C	02/07/2015 00:00	29	Pooled	1	4,5,12:I:-	Hot	Dry	7	3. Summer	yes	Weaners	Pen floor faeces from pigs	3. Weaners	1050	good	natural		Trough	Trough	Trough, bell or bowl	1. Solid	straw	Solid	2 Days	1-2 days	Every other day	1. No	2. Yes	2. Yes	4. washed and disinfected	5	0	0	-1	3. Groups mixed	-1	NK	NK		0	-1	0	0	Missing	Missing	Missing	Missing	1	0
221-C	02/07/2015 00:00	30	Individual	0		Hot	Dry	7	3. Summer	no	Weaners	Pen floor faeces from pigs	3. Weaners	1050	good	natural		Trough	Trough	Trough, bell or bowl	1. Solid	straw	Solid	2 Days	1-2 days	Every other day	1. No	2. Yes	2. Yes	4. washed and disinfected	5	0	0	-1	3. Groups mixed	-1	NK	NK		0	-1	0	0	Missing	Missing	Missing	Missing	1	0
221-C	02/07/2015 00:00	30	Pooled	1	4,5,12:I:-	Hot	Dry	7	3. Summer	yes	Weaners	Pen floor faeces from pigs	3. Weaners	1050	good	natural		Trough	Trough	Trough, bell or bowl	1. Solid	straw	Solid	2 Days	1-2 days	Every other day	1. No	2. Yes	2. Yes	4. washed and disinfected	5	0	0	-1	3. Groups mixed	-1	NK	NK		0	-1	0	0	Missing	Missing	Missing	Missing	1	0
221-C	02/07/2015 00:00	31	Individual	1	READING	Hot	Dry	7	3. Summer	no	Weaners	Pen floor faeces from pigs	3. Weaners	1050	good	natural		Trough	Trough	Trough, bell or bowl	1. Solid	straw	Solid	2 Days	1-2 days	Every other day	1. No	2. Yes	2. Yes	4. washed and disinfected	5	0	0	-1	3. Groups mixed	-1	NK	NK		0	-1	0	0	Missing	Missing	Missing	Missing	1	0
221-C	02/07/2015 00:00	31	Pooled	1	4,5,12:I:-	Hot	Dry	7	3. Summer	yes	Weaners	Pen floor faeces from pigs	3. Weaners	1050	good	natural		Trough	Trough	Trough, bell or bowl	1. Solid	straw	Solid	2 Days	1-2 days	Every other day	1. No	2. Yes	2. Yes	4. washed and disinfected	5	0	0	-1	3. Groups mixed	-1	NK	NK		0	-1	0	0	Missing	Missing	Missing	Missing	1	0
221-C	02/07/2015 00:00	32	Individual	1	READING	Hot	Dry	7	3. Summer	no	Weaners	Pen floor faeces from pigs	3. Weaners	1050	good	natural		Trough	Trough	Trough, bell or bowl	1. Solid	straw	Solid	2 Days	1-2 days	Every other day	1. No	2. Yes	2. Yes	4. washed and disinfected	5	0	0	-1	3. Groups mixed	-1	NK	NK		0	-1	0	0	Missing	Missing	Missing	Missing	1	0
221-C	02/07/2015 00:00	32	Pooled	1	4,5,12:I:-	Hot	Dry	7	3. Summer	yes	Weaners	Pen floor faeces from pigs	3. Weaners	1050	good	natural		Trough	Trough	Trough, bell or bowl	1. Solid	straw	Solid	2 Days	1-2 days	Every other day	1. No	2. Yes	2. Yes	4. washed and disinfected	5	0	0	-1	3. Groups mixed	-1	NK	NK		0	-1	0	0	Missing	Missing	Missing	Missing	1	0
221-C	02/07/2015 00:00	33	Individual	1	READING	Hot	Dry	7	3. Summer	no	Weaners	Pen floor faeces from pigs	3. Weaners	1050	good	natural		Trough	Trough	Trough, bell or bowl	1. Solid	straw	Solid	2 Days	1-2 days	Every other day	1. No	2. Yes	2. Yes	4. washed and disinfected	5	0	0	-1	3. Groups mixed	-1	NK	NK		0	-1	0	0	Missing	Missing	Missing	Missing	1	0
221-C	02/07/2015 00:00	33	Pooled	1	READING	Hot	Dry	7	3. Summer	yes	Weaners	Pen floor faeces from pigs	3. Weaners	1050	good	natural		Trough	Trough	Trough, bell or bowl	1. Solid	straw	Solid	2 Days	1-2 days	Every other day	1. No	2. Yes	2. Yes	4. washed and disinfected	5	0	0	-1	3. Groups mixed	-1	NK	NK		0	-1	0	0	Missing	Missing	Missing	Missing	1	0
221-C	02/07/2015 00:00	34	Individual	1	READING	Hot	Dry	7	3. Summer	no	Weaners	Pen floor faeces from pigs	3. Weaners	1050	good	natural		Trough	Trough	Trough, bell or bowl	1. Solid	straw	Solid	2 Days	1-2 days	Every other day	1. No	2. Yes	2. Yes	4. washed and disinfected	5	0	0	-1	3. Groups mixed	-1	NK	NK		0	-1	0	0	Missing	Missing	Missing	Missing	1	0
221-C	02/07/2015 00:00	34	Pooled	1	READING	Hot	Dry	7	3. Summer	yes	Weaners	Pen floor faeces from pigs	3. Weaners	1050	good	natural		Trough	Trough	Trough, bell or bowl	1. Solid	straw	Solid	2 Days	1-2 days	Every other day	1. No	2. Yes	2. Yes	4. washed and disinfected	5	0	0	-1	3. Groups mixed	-1	NK	NK		0	-1	0	0	Missing	Missing	Missing	Missing	1	0
221-C	02/07/2015 00:00	35	Individual	1	READING	Hot	Dry	7	3. Summer	no	Weaners	Pen floor faeces from pigs	3. Weaners	1050	good	natural		Trough	Trough	Trough, bell or bowl	1. Solid	straw	Solid	2 Days	1-2 days	Every other day	1. No	2. Yes	2. Yes	4. washed and disinfected	5	0	0	-1	3. Groups mixed	-1	NK	NK		0	-1	0	0	Missing	Missing	Missing	Missing	1	0
221-C	02/07/2015 00:00	35	Pooled	1	READING	Hot	Dry	7	3. Summer	yes	Weaners	Pen floor faeces from pigs	3. Weaners	1050	good	natural		Trough	Trough	Trough, bell or bowl	1. Solid	straw	Solid	2 Days	1-2 days	Every other day	1. No	2. Yes	2. Yes	4. washed and disinfected	5	0	0	-1	3. Groups mixed	-1	NK	NK		0	-1	0	0	Missing	Missing	Missing	Missing	1	0
221-C	02/07/2015 00:00	36	Individual	1	READING	Hot	Dry	7	3. Summer	no	Weaners	Pen floor faeces from pigs	3. Weaners	1050	good	natural		Trough	Trough	Trough, bell or bowl	1. Solid	straw	Solid	2 Days	1-2 days	Every other day	1. No	2. Yes	2. Yes	4. washed and disinfected	5	0	0	-1	3. Groups mixed	-1	NK	NK		0	-1	0	0	Missing	Missing	Missing	Missing	1	0
221-C	02/07/2015 00:00	36	Pooled	1	READING	Hot	Dry	7	3. Summer	yes	Weaners	Pen floor faeces from pigs	3. Weaners	1050	good	natural		Trough	Trough	Trough, bell or bowl	1. Solid	straw	Solid	2 Days	1-2 days	Every other day	1. No	2. Yes	2. Yes	4. washed and disinfected	5	0	0	-1	3. Groups mixed	-1	NK	NK		0	-1	0	0	Missing	Missing	Missing	Missing	1	0
221-C	02/07/2015 00:00	37	Individual	1	READING	Hot	Dry	7	3. Summer	no	Weaners	Pen floor faeces from pigs	3. Weaners	1050	good	natural		Trough	Trough	Trough, bell or bowl	1. Solid	straw	Solid	2 Days	1-2 days	Every other day	1. No	2. Yes	2. Yes	4. washed and disinfected	5	0	0	-1	3. Groups mixed	-1	NK	NK		0	-1	0	0	Missing	Missing	Missing	Missing	1	0
221-C	02/07/2015 00:00	37	Pooled	1	READING	Hot	Dry	7	3. Summer	yes	Weaners	Pen floor faeces from pigs	3. Weaners	1050	good	natural		Trough	Trough	Trough, bell or bowl	1. Solid	straw	Solid	2 Days	1-2 days	Every other day	1. No	2. Yes	2. Yes	4. washed and disinfected	5	0	0	-1	3. Groups mixed	-1	NK	NK		0	-1	0	0	Missing	Missing	Missing	Missing	1	0
221-C	02/07/2015 00:00	38	Individual	1	READING	Hot	Dry	7	3. Summer	no	Weaners	Pen floor faeces from pigs	3. Weaners	1050	good	natural		Trough	Trough	Trough, bell or bowl	1. Solid	straw	Solid	2 Days	1-2 days	Every other day	1. No	2. Yes	2. Yes	4. washed and disinfected	5	0	0	-1	3. Groups mixed	-1	NK	NK		0	-1	0	0	Missing	Missing	Missing	Missing	1	0
221-C	02/07/2015 00:00	38	Pooled	1	4,5,12:I:-	Hot	Dry	7	3. Summer	yes	Weaners	Pen floor faeces from pigs	3. Weaners	1050	good	natural		Trough	Trough	Trough, bell or bowl	1. Solid	straw	Solid	2 Days	1-2 days	Every other day	1. No	2. Yes	2. Yes	4. washed and disinfected	5	0	0	-1	3. Groups mixed	-1	NK	NK		0	-1	0	0	Missing	Missing	Missing	Missing	1	0
221-C	02/07/2015 00:00	39	Individual	1	READING	Hot	Dry	7	3. Summer	no	Weaners	Pen floor faeces from pigs	3. Weaners	1050	good	natural		Trough	Trough	Trough, bell or bowl	1. Solid	straw	Solid	2 Days	1-2 days	Every other day	1. No	2. Yes	2. Yes	4. washed and disinfected	5	0	0	-1	3. Groups mixed	-1	NK	NK		0	-1	0	0	Missing	Missing	Missing	Missing	1	0
221-C	02/07/2015 00:00	39	Pooled	0		Hot	Dry	7	3. Summer		Bird faeces	Pen floor faeces from pigs	3. Weaners	1050	good	natural		Trough	Trough	Trough, bell or bowl	1. Solid	straw	Solid	2 Days	1-2 days	Every other day	1. No	2. Yes	2. Yes	4. washed and disinfected	5	0	0	-1	3. Groups mixed	-1	NK	NK		0	-1	0	0	Missing	Missing	Missing	Missing	1	0
221-C	02/07/2015 00:00	40	Individual	1	READING	Hot	Dry	7	3. Summer	no	Weaners	Pen floor faeces from pigs	3. Weaners	1050	good	natural		Trough	Trough	Trough, bell or bowl	1. Solid	straw	Solid	2 Days	1-2 days	Every other day	1. No	2. Yes	2. Yes	4. washed and disinfected	5	0	0	-1	3. Groups mixed	-1	NK	NK		0	-1	0	0	Missing	Missing	Missing	Missing	1	0
221-C	02/07/2015 00:00	40	Pooled	0		Hot	Dry	7	3. Summer		Rat droppings	Pen floor faeces from pigs	3. Weaners	1050	good	natural		Trough	Trough	Trough, bell or bowl	1. Solid	straw	Solid	2 Days	1-2 days	Every other day	1. No	2. Yes	2. Yes	4. washed and disinfected	5	0	0	-1	3. Groups mixed	-1	NK	NK		0	-1	0	0	Missing	Missing	Missing	Missing	1	0
221-C	02/07/2015 00:00	41	Individual	1	4,5,12:I:-	Hot	Dry	7	3. Summer	no	Weaners	Pen floor faeces from pigs	3. Weaners	1050	good	natural		Trough	Trough	Trough, bell or bowl	1. Solid	straw	Solid	2 Days	1-2 days	Every other day	1. No	2. Yes	2. Yes	4. washed and disinfected	5	0	0	-1	3. Groups mixed	-1	NK	NK		0	-1	0	0	Missing	Missing	Missing	Missing	1	0
221-C	02/07/2015 00:00	42	Individual	1	4,5,12:I:-	Hot	Dry	7	3. Summer	no	Weaners	Pen floor faeces from pigs	3. Weaners	1050	good	natural		Trough	Trough	Trough, bell or bowl	1. Solid	straw	Solid	2 Days	1-2 days	Every other day	1. No	2. Yes	2. Yes	4. washed and disinfected	5	0	0	-1	3. Groups mixed	-1	NK	NK		0	-1	0	0	Missing	Missing	Missing	Missing	1	0
221-C	02/07/2015 00:00	43	Individual	1	4,5,12:I:-	Hot	Dry	7	3. Summer	no	Weaners	Pen floor faeces from pigs	3. Weaners	1050	good	natural		Trough	Trough	Trough, bell or bowl	1. Solid	straw	Solid	2 Days	1-2 days	Every other day	1. No	2. Yes	2. Yes	4. washed and disinfected	5	0	0	-1	3. Groups mixed	-1	NK	NK		0	-1	0	0	Missing	Missing	Missing	Missing	1	0
221-C	02/07/2015 00:00	44	Individual	1	4,5,12:I:-	Hot	Dry	7	3. Summer	no	Weaners	Pen floor faeces from pigs	3. Weaners	1050	good	natural		Trough	Trough	Trough, bell or bowl	1. Solid	straw	Solid	2 Days	1-2 days	Every other day	1. No	2. Yes	2. Yes	4. washed and disinfected	5	0	0	-1	3. Groups mixed	-1	NK	NK		0	-1	0	0	Missing	Missing	Missing	Missing	1	0
221-C	02/07/2015 00:00	45	Individual	1	4,5,12:I:-	Hot	Dry	7	3. Summer	no	Weaners	Pen floor faeces from pigs	3. Weaners	1050	good	natural		Trough	Trough	Trough, bell or bowl	1. Solid	straw	Solid	2 Days	1-2 days	Every other day	1. No	2. Yes	2. Yes	4. washed and disinfected	5	0	0	-1	3. Groups mixed	-1	NK	NK		0	-1	0	0	Missing	Missing	Missing	Missing	1	0
221-C	02/07/2015 00:00	46	Individual	1	4,5,12:I:-	Hot	Dry	7	3. Summer	no	Weaners	Pen floor faeces from pigs	3. Weaners	1050	good	natural		Trough	Trough	Trough, bell or bowl	1. Solid	straw	Solid	2 Days	1-2 days	Every other day	1. No	2. Yes	2. Yes	4. washed and disinfected	5	0	0	-1	3. Groups mixed	-1	NK	NK		0	-1	0	0	Missing	Missing	Missing	Missing	1	0
221-C	02/07/2015 00:00	47	Individual	1	READING	Hot	Dry	7	3. Summer	no	Weaners	Pen floor faeces from pigs	3. Weaners	1050	good	natural		Trough	Trough	Trough, bell or bowl	1. Solid	straw	Solid	2 Days	1-2 days	Every other day	1. No	2. Yes	2. Yes	4. washed and disinfected	5	0	0	-1	3. Groups mixed	-1	NK	NK		0	-1	0	0	Missing	Missing	Missing	Missing	1	0
221-C	02/07/2015 00:00	48	Individual	1	4,5,12:I:-	Hot	Dry	7	3. Summer	no	Weaners	Pen floor faeces from pigs	3. Weaners	1050	good	natural		Trough	Trough	Trough, bell or bowl	1. Solid	straw	Solid	2 Days	1-2 days	Every other day	1. No	2. Yes	2. Yes	4. washed and disinfected	5	0	0	-1	3. Groups mixed	-1	NK	NK		0	-1	0	0	Missing	Missing	Missing	Missing	1	0
221-C	02/07/2015 00:00	49	Individual	1	4,5,12:I:-	Hot	Dry	7	3. Summer	no	Weaners	Pen floor faeces from pigs	3. Weaners	1050	good	natural		Trough	Trough	Trough, bell or bowl	1. Solid	straw	Solid	2 Days	1-2 days	Every other day	1. No	2. Yes	2. Yes	4. washed and disinfected	5	0	0	-1	3. Groups mixed	-1	NK	NK		0	-1	0	0	Missing	Missing	Missing	Missing	1	0
221-C	02/07/2015 00:00	50	Individual	1	4,5,12:I:-	Hot	Dry	7	3. Summer	no	Weaners	Pen floor faeces from pigs	3. Weaners	1050	good	natural		Trough	Trough	Trough, bell or bowl	1. Solid	straw	Solid	2 Days	1-2 days	Every other day	1. No	2. Yes	2. Yes	4. washed and disinfected	5	0	0	-1	3. Groups mixed	-1	NK	NK		0	-1	0	0	Missing	Missing	Missing	Missing	1	0
221-C	02/07/2015 00:00	51	Individual	1	READING	Hot	Dry	7	3. Summer	no	Weaners	Pen floor faeces from pigs	3. Weaners	1050	good	natural		Trough	Trough	Trough, bell or bowl	1. Solid	straw	Solid	2 Days	1-2 days	Every other day	1. No	2. Yes	2. Yes	4. washed and disinfected	5	0	0	-1	3. Groups mixed	-1	NK	NK		0	-1	0	0	Missing	Missing	Missing	Missing	1	0
221-C	02/07/2015 00:00	52	Individual	1	4,5,12:I:-	Hot	Dry	7	3. Summer	no	Weaners	Pen floor faeces from pigs	3. Weaners	1050	good	natural		Trough	Trough	Trough, bell or bowl	1. Solid	straw	Solid	2 Days	1-2 days	Every other day	1. No	2. Yes	2. Yes	4. washed and disinfected	5	0	0	-1	3. Groups mixed	-1	NK	NK		0	-1	0	0	Missing	Missing	Missing	Missing	1	0
221-C	02/07/2015 00:00	53	Individual	0		Hot	Dry	7	3. Summer	no	Weaners	Pen floor faeces from pigs	3. Weaners	1050	good	natural		Trough	Trough	Trough, bell or bowl	1. Solid	straw	Solid	2 Days	1-2 days	Every other day	1. No	2. Yes	2. Yes	4. washed and disinfected	5	0	0	-1	3. Groups mixed	-1	NK	NK		0	-1	0	0	Missing	Missing	Missing	Missing	1	0
221-C	02/07/2015 00:00	54	Individual	1	READING	Hot	Dry	7	3. Summer	no	Weaners	Pen floor faeces from pigs	3. Weaners	1050	good	natural		Trough	Trough	Trough, bell or bowl	1. Solid	straw	Solid	2 Days	1-2 days	Every other day	1. No	2. Yes	2. Yes	4. washed and disinfected	5	0	0	-1	3. Groups mixed	-1	NK	NK		0	-1	0	0	Missing	Missing	Missing	Missing	1	0
221-C	02/07/2015 00:00	55	Individual	1	READING	Hot	Dry	7	3. Summer	no	Weaners	Pen floor faeces from pigs	3. Weaners	1050	good	natural		Trough	Trough	Trough, bell or bowl	1. Solid	straw	Solid	2 Days	1-2 days	Every other day	1. No	2. Yes	2. Yes	4. washed and disinfected	5	0	0	-1	3. Groups mixed	-1	NK	NK		0	-1	0	0	Missing	Missing	Missing	Missing	1	0
221-C	02/07/2015 00:00	56	Individual	1	READING	Hot	Dry	7	3. Summer	no	Weaners	Pen floor faeces from pigs	3. Weaners	1050	good	natural		Trough	Trough	Trough, bell or bowl	1. Solid	straw	Solid	2 Days	1-2 days	Every other day	1. No	2. Yes	2. Yes	4. washed and disinfected	5	0	0	-1	3. Groups mixed	-1	NK	NK		0	-1	0	0	Missing	Missing	Missing	Missing	1	0
221-C	02/07/2015 00:00	57	Individual	1	READING	Hot	Dry	7	3. Summer	no	Weaners	Pen floor faeces from pigs	3. Weaners	1050	good	natural		Trough	Trough	Trough, bell or bowl	1. Solid	straw	Solid	2 Days	1-2 days	Every other day	1. No	2. Yes	2. Yes	4. washed and disinfected	5	0	0	-1	3. Groups mixed	-1	NK	NK		0	-1	0	0	Missing	Missing	Missing	Missing	1	0
221-C	02/07/2015 00:00	58	Individual	0		Hot	Dry	7	3. Summer	no	Weaners	Pen floor faeces from pigs	3. Weaners	1050	good	natural		Trough	Trough	Trough, bell or bowl	1. Solid	straw	Solid	2 Days	1-2 days	Every other day	1. No	2. Yes	2. Yes	4. washed and disinfected	5	0	0	-1	3. Groups mixed	-1	NK	NK		0	-1	0	0	Missing	Missing	Missing	Missing	1	0
221-C	02/07/2015 00:00	59	Individual	1	4,5,12:I:-	Hot	Dry	7	3. Summer	no	Weaners	Pen floor faeces from pigs	3. Weaners	1050	good	natural		Trough	Trough	Trough, bell or bowl	1. Solid	straw	Solid	2 Days	1-2 days	Every other day	1. No	2. Yes	2. Yes	4. washed and disinfected	5	0	0	-1	3. Groups mixed	-1	NK	NK		0	-1	0	0	Missing	Missing	Missing	Missing	1	0
221-C	02/07/2015 00:00	60	Individual	1	READING	Hot	Dry	7	3. Summer	no	Weaners	Pen floor faeces from pigs	3. Weaners	1050	good	natural		Trough	Trough	Trough, bell or bowl	1. Solid	straw	Solid	2 Days	1-2 days	Every other day	1. No	2. Yes	2. Yes	4. washed and disinfected	5	0	0	-1	3. Groups mixed	-1	NK	NK		0	-1	0	0	Missing	Missing	Missing	Missing	1	0
221-C	02/07/2015 00:00	61	Individual	0		Hot	Dry	7	3. Summer	yes	Weaners	Pen floor faeces from pigs	3. Weaners	1050	good	natural		Trough	Trough	Trough, bell or bowl	1. Solid	straw	Solid	2 Days	1-2 days	Every other day	1. No	2. Yes	2. Yes	4. washed and disinfected	5	0	0	-1	3. Groups mixed	-1	NK	NK		0	-1	0	0	Missing	Missing	Missing	Missing	1	0
221-C	02/07/2015 00:00	62	Individual	0		Hot	Dry	7	3. Summer	yes	Weaners	Pen floor faeces from pigs	3. Weaners	1050	good	natural		Trough	Trough	Trough, bell or bowl	1. Solid	straw	Solid	2 Days	1-2 days	Every other day	1. No	2. Yes	2. Yes	4. washed and disinfected	5	0	0	-1	3. Groups mixed	-1	NK	NK		0	-1	0	0	Missing	Missing	Missing	Missing	1	0
221-C	02/07/2015 00:00	63	Individual	0		Hot	Dry	7	3. Summer	yes	Weaners	Pen floor faeces from pigs	3. Weaners	1050	good	natural		Trough	Trough	Trough, bell or bowl	1. Solid	straw	Solid	2 Days	1-2 days	Every other day	1. No	2. Yes	2. Yes	4. washed and disinfected	5	0	0	-1	3. Groups mixed	-1	NK	NK		0	-1	0	0	Missing	Missing	Missing	Missing	1	0
221-C	02/07/2015 00:00	64	Individual	1	4,5,12:I:-	Hot	Dry	7	3. Summer	yes	Weaners	Pen floor faeces from pigs	3. Weaners	1050	good	natural		Trough	Trough	Trough, bell or bowl	1. Solid	straw	Solid	2 Days	1-2 days	Every other day	1. No	2. Yes	2. Yes	4. washed and disinfected	5	0	0	-1	3. Groups mixed	-1	NK	NK		0	-1	0	0	Missing	Missing	Missing	Missing	1	0
221-C	02/07/2015 00:00	65	Individual	0		Hot	Dry	7	3. Summer	yes	Weaners	Pen floor faeces from pigs	3. Weaners	1050	good	natural		Trough	Trough	Trough, bell or bowl	1. Solid	straw	Solid	2 Days	1-2 days	Every other day	1. No	2. Yes	2. Yes	4. washed and disinfected	5	0	0	-1	3. Groups mixed	-1	NK	NK		0	-1	0	0	Missing	Missing	Missing	Missing	1	0
221-C	02/07/2015 00:00	66	Individual	0		Hot	Dry	7	3. Summer	yes	Weaners	Pen floor faeces from pigs	3. Weaners	1050	good	natural		Trough	Trough	Trough, bell or bowl	1. Solid	straw	Solid	2 Days	1-2 days	Every other day	1. No	2. Yes	2. Yes	4. washed and disinfected	5	0	0	-1	3. Groups mixed	-1	NK	NK		0	-1	0	0	Missing	Missing	Missing	Missing	1	0
221-C	02/07/2015 00:00	67	Individual	0		Hot	Dry	7	3. Summer	yes	Weaners	Pen floor faeces from pigs	3. Weaners	1050	good	natural		Trough	Trough	Trough, bell or bowl	1. Solid	straw	Solid	2 Days	1-2 days	Every other day	1. No	2. Yes	2. Yes	4. washed and disinfected	5	0	0	-1	3. Groups mixed	-1	NK	NK		0	-1	0	0	Missing	Missing	Missing	Missing	1	0
221-C	02/07/2015 00:00	68	Individual	0		Hot	Dry	7	3. Summer	yes	Weaners	Pen floor faeces from pigs	3. Weaners	1050	good	natural		Trough	Trough	Trough, bell or bowl	1. Solid	straw	Solid	2 Days	1-2 days	Every other day	1. No	2. Yes	2. Yes	4. washed and disinfected	5	0	0	-1	3. Groups mixed	-1	NK	NK		0	-1	0	0	Missing	Missing	Missing	Missing	1	0
221-C	02/07/2015 00:00	69	Individual	0		Hot	Dry	7	3. Summer	yes	Weaners	Pen floor faeces from pigs	3. Weaners	1050	good	natural		Trough	Trough	Trough, bell or bowl	1. Solid	straw	Solid	2 Days	1-2 days	Every other day	1. No	2. Yes	2. Yes	4. washed and disinfected	5	0	0	-1	3. Groups mixed	-1	NK	NK		0	-1	0	0	Missing	Missing	Missing	Missing	1	0
221-C	02/07/2015 00:00	70	Individual	1	4,5,12:I:-	Hot	Dry	7	3. Summer	yes	Weaners	Pen floor faeces from pigs	3. Weaners	1050	good	natural		Trough	Trough	Trough, bell or bowl	1. Solid	straw	Solid	2 Days	1-2 days	Every other day	1. No	2. Yes	2. Yes	4. washed and disinfected	5	0	0	-1	3. Groups mixed	-1	NK	NK		0	-1	0	0	Missing	Missing	Missing	Missing	1	0
221-C	02/07/2015 00:00	71	Individual	1	4,5,12:I:-	Hot	Dry	7	3. Summer	yes	Weaners	Pen floor faeces from pigs	3. Weaners	1050	good	natural		Trough	Trough	Trough, bell or bowl	1. Solid	straw	Solid	2 Days	1-2 days	Every other day	1. No	2. Yes	2. Yes	4. washed and disinfected	5	0	0	-1	3. Groups mixed	-1	NK	NK		0	-1	0	0	Missing	Missing	Missing	Missing	1	0
221-C	02/07/2015 00:00	72	Individual	0		Hot	Dry	7	3. Summer	yes	Weaners	Pen floor faeces from pigs	3. Weaners	1050	good	natural		Trough	Trough	Trough, bell or bowl	1. Solid	straw	Solid	2 Days	1-2 days	Every other day	1. No	2. Yes	2. Yes	4. washed and disinfected	5	0	0	-1	3. Groups mixed	-1	NK	NK		0	-1	0	0	Missing	Missing	Missing	Missing	1	0
221-C	02/07/2015 00:00	73	Individual	0		Hot	Dry	7	3. Summer	yes	Weaners	Pen floor faeces from pigs	3. Weaners	1050	good	natural		Trough	Trough	Trough, bell or bowl	1. Solid	straw	Solid	2 Days	1-2 days	Every other day	1. No	2. Yes	2. Yes	4. washed and disinfected	5	0	0	-1	3. Groups mixed	-1	NK	NK		0	-1	0	0	Missing	Missing	Missing	Missing	1	0
221-C	02/07/2015 00:00	74	Individual	0		Hot	Dry	7	3. Summer	yes	Weaners	Pen floor faeces from pigs	3. Weaners	1050	good	natural		Trough	Trough	Trough, bell or bowl	1. Solid	straw	Solid	2 Days	1-2 days	Every other day	1. No	2. Yes	2. Yes	4. washed and disinfected	5	0	0	-1	3. Groups mixed	-1	NK	NK		0	-1	0	0	Missing	Missing	Missing	Missing	1	0
221-C	02/07/2015 00:00	75	Individual	1	4,5,12:I:-	Hot	Dry	7	3. Summer	yes	Weaners	Pen floor faeces from pigs	3. Weaners	1050	good	natural		Trough	Trough	Trough, bell or bowl	1. Solid	straw	Solid	2 Days	1-2 days	Every other day	1. No	2. Yes	2. Yes	4. washed and disinfected	5	0	0	-1	3. Groups mixed	-1	NK	NK		0	-1	0	0	Missing	Missing	Missing	Missing	1	0
221-C	02/07/2015 00:00	76	Individual	0		Hot	Dry	7	3. Summer	yes	Weaners	Pen floor faeces from pigs	3. Weaners	1050	good	natural		Trough	Trough	Trough, bell or bowl	1. Solid	straw	Solid	2 Days	1-2 days	Every other day	1. No	2. Yes	2. Yes	4. washed and disinfected	5	0	0	-1	3. Groups mixed	-1	NK	NK		0	-1	0	0	Missing	Missing	Missing	Missing	1	0
221-C	02/07/2015 00:00	77	Individual	0		Hot	Dry	7	3. Summer	yes	Weaners	Pen floor faeces from pigs	3. Weaners	1050	good	natural		Trough	Trough	Trough, bell or bowl	1. Solid	straw	Solid	2 Days	1-2 days	Every other day	1. No	2. Yes	2. Yes	4. washed and disinfected	5	0	0	-1	3. Groups mixed	-1	NK	NK		0	-1	0	0	Missing	Missing	Missing	Missing	1	0
221-C	02/07/2015 00:00	78	Individual	0		Hot	Dry	7	3. Summer	yes	Weaners	Pen floor faeces from pigs	3. Weaners	1050	good	natural		Trough	Trough	Trough, bell or bowl	1. Solid	straw	Solid	2 Days	1-2 days	Every other day	1. No	2. Yes	2. Yes	4. washed and disinfected	5	0	0	-1	3. Groups mixed	-1	NK	NK		0	-1	0	0	Missing	Missing	Missing	Missing	1	0
221-C	02/07/2015 00:00	79	Individual	1	4,5,12:I:-	Hot	Dry	7	3. Summer	yes	Weaners	Pen floor faeces from pigs	3. Weaners	1050	good	natural		Trough	Trough	Trough, bell or bowl	1. Solid	straw	Solid	2 Days	1-2 days	Every other day	1. No	2. Yes	2. Yes	4. washed and disinfected	5	0	0	-1	3. Groups mixed	-1	NK	NK		0	-1	0	0	Missing	Missing	Missing	Missing	1	0
221-C	02/07/2015 00:00	80	Individual	0		Hot	Dry	7	3. Summer	yes	Weaners	Pen floor faeces from pigs	3. Weaners	1050	good	natural		Trough	Trough	Trough, bell or bowl	1. Solid	straw	Solid	2 Days	1-2 days	Every other day	1. No	2. Yes	2. Yes	4. washed and disinfected	5	0	0	-1	3. Groups mixed	-1	NK	NK		0	-1	0	0	Missing	Missing	Missing	Missing	1	0
221-C	02/07/2015 00:00	81	Individual	1	4,5,12:I:-	Hot	Dry	7	3. Summer	yes	Weaners	Pen floor faeces from pigs	3. Weaners	1050	good	natural		Trough	Trough	Trough, bell or bowl	1. Solid	straw	Solid	2 Days	1-2 days	Every other day	1. No	2. Yes	2. Yes	4. washed and disinfected	5	0	0	-1	3. Groups mixed	-1	NK	NK		0	-1	0	0	Missing	Missing	Missing	Missing	1	0
221-C	02/07/2015 00:00	82	Individual	1	4,5,12:I:-	Hot	Dry	7	3. Summer	yes	Weaners	Pen floor faeces from pigs	3. Weaners	1050	good	natural		Trough	Trough	Trough, bell or bowl	1. Solid	straw	Solid	2 Days	1-2 days	Every other day	1. No	2. Yes	2. Yes	4. washed and disinfected	5	0	0	-1	3. Groups mixed	-1	NK	NK		0	-1	0	0	Missing	Missing	Missing	Missing	1	0
221-C	02/07/2015 00:00	83	Individual	1	4,5,12:I:-	Hot	Dry	7	3. Summer	yes	Weaners	Pen floor faeces from pigs	3. Weaners	1050	good	natural		Trough	Trough	Trough, bell or bowl	1. Solid	straw	Solid	2 Days	1-2 days	Every other day	1. No	2. Yes	2. Yes	4. washed and disinfected	5	0	0	-1	3. Groups mixed	-1	NK	NK		0	-1	0	0	Missing	Missing	Missing	Missing	1	0
221-C	02/07/2015 00:00	84	Individual	1	4,5,12:I:-	Hot	Dry	7	3. Summer	yes	Weaners	Pen floor faeces from pigs	3. Weaners	1050	good	natural		Trough	Trough	Trough, bell or bowl	1. Solid	straw	Solid	2 Days	1-2 days	Every other day	1. No	2. Yes	2. Yes	4. washed and disinfected	5	0	0	-1	3. Groups mixed	-1	NK	NK		0	-1	0	0	Missing	Missing	Missing	Missing	1	0
221-C	02/07/2015 00:00	85	Individual	1	4,5,12:I:-	Hot	Dry	7	3. Summer	yes	Weaners	Pen floor faeces from pigs	3. Weaners	1050	good	natural		Trough	Trough	Trough, bell or bowl	1. Solid	straw	Solid	2 Days	1-2 days	Every other day	1. No	2. Yes	2. Yes	4. washed and disinfected	5	0	0	-1	3. Groups mixed	-1	NK	NK		0	-1	0	0	Missing	Missing	Missing	Missing	1	0
221-C	02/07/2015 00:00	86	Individual	1	4,5,12:I:-	Hot	Dry	7	3. Summer	yes	Weaners	Pen floor faeces from pigs	3. Weaners	1050	good	natural		Trough	Trough	Trough, bell or bowl	1. Solid	straw	Solid	2 Days	1-2 days	Every other day	1. No	2. Yes	2. Yes	4. washed and disinfected	5	0	0	-1	3. Groups mixed	-1	NK	NK		0	-1	0	0	Missing	Missing	Missing	Missing	1	0
221-C	02/07/2015 00:00	87	Individual	1	4,5,12:I:-	Hot	Dry	7	3. Summer	yes	Weaners	Pen floor faeces from pigs	3. Weaners	1050	good	natural		Trough	Trough	Trough, bell or bowl	1. Solid	straw	Solid	2 Days	1-2 days	Every other day	1. No	2. Yes	2. Yes	4. washed and disinfected	5	0	0	-1	3. Groups mixed	-1	NK	NK		0	-1	0	0	Missing	Missing	Missing	Missing	1	0
221-C	02/07/2015 00:00	88	Individual	1	4,5,12:I:-	Hot	Dry	7	3. Summer	yes	Weaners	Pen floor faeces from pigs	3. Weaners	1050	good	natural		Trough	Trough	Trough, bell or bowl	1. Solid	straw	Solid	2 Days	1-2 days	Every other day	1. No	2. Yes	2. Yes	4. washed and disinfected	5	0	0	-1	3. Groups mixed	-1	NK	NK		0	-1	0	0	Missing	Missing	Missing	Missing	1	0
221-C	02/07/2015 00:00	89	Individual	0		Hot	Dry	7	3. Summer	yes	Weaners	Pen floor faeces from pigs	3. Weaners	1050	good	natural		Trough	Trough	Trough, bell or bowl	1. Solid	straw	Solid	2 Days	1-2 days	Every other day	1. No	2. Yes	2. Yes	4. washed and disinfected	5	0	0	-1	3. Groups mixed	-1	NK	NK		0	-1	0	0	Missing	Missing	Missing	Missing	1	0
221-C	02/07/2015 00:00	90	Individual	1	4,5,12:I:-	Hot	Dry	7	3. Summer	yes	Weaners	Pen floor faeces from pigs	3. Weaners	1050	good	natural		Trough	Trough	Trough, bell or bowl	1. Solid	straw	Solid	2 Days	1-2 days	Every other day	1. No	2. Yes	2. Yes	4. washed and disinfected	5	0	0	-1	3. Groups mixed	-1	NK	NK		0	-1	0	0	Missing	Missing	Missing	Missing	1	0
221-C	02/07/2015 00:00	91	Individual	1	READING	Hot	Dry	7	3. Summer	yes	Weaners	Pen floor faeces from pigs	3. Weaners	1050	good	natural		Trough	Trough	Trough, bell or bowl	1. Solid	straw	Solid	2 Days	1-2 days	Every other day	1. No	2. Yes	2. Yes	4. washed and disinfected	5	0	0	-1	3. Groups mixed	-1	NK	NK		0	-1	0	0	Missing	Missing	Missing	Missing	1	0
221-C	02/07/2015 00:00	92	Individual	0		Hot	Dry	7	3. Summer	yes	Weaners	Pen floor faeces from pigs	3. Weaners	1050	good	natural		Trough	Trough	Trough, bell or bowl	1. Solid	straw	Solid	2 Days	1-2 days	Every other day	1. No	2. Yes	2. Yes	4. washed and disinfected	5	0	0	-1	3. Groups mixed	-1	NK	NK		0	-1	0	0	Missing	Missing	Missing	Missing	1	0
221-C	02/07/2015 00:00	93	Individual	1	READING	Hot	Dry	7	3. Summer	yes	Weaners	Pen floor faeces from pigs	3. Weaners	1050	good	natural		Trough	Trough	Trough, bell or bowl	1. Solid	straw	Solid	2 Days	1-2 days	Every other day	1. No	2. Yes	2. Yes	4. washed and disinfected	5	0	0	-1	3. Groups mixed	-1	NK	NK		0	-1	0	0	Missing	Missing	Missing	Missing	1	0
221-C	02/07/2015 00:00	94	Individual	1	READING	Hot	Dry	7	3. Summer	yes	Weaners	Pen floor faeces from pigs	3. Weaners	1050	good	natural		Trough	Trough	Trough, bell or bowl	1. Solid	straw	Solid	2 Days	1-2 days	Every other day	1. No	2. Yes	2. Yes	4. washed and disinfected	5	0	0	-1	3. Groups mixed	-1	NK	NK		0	-1	0	0	Missing	Missing	Missing	Missing	1	0
221-C	02/07/2015 00:00	95	Individual	1	4,5,12:I:-	Hot	Dry	7	3. Summer	yes	Weaners	Pen floor faeces from pigs	3. Weaners	1050	good	natural		Trough	Trough	Trough, bell or bowl	1. Solid	straw	Solid	2 Days	1-2 days	Every other day	1. No	2. Yes	2. Yes	4. washed and disinfected	5	0	0	-1	3. Groups mixed	-1	NK	NK		0	-1	0	0	Missing	Missing	Missing	Missing	1	0
221-C	02/07/2015 00:00	96	Individual	0		Hot	Dry	7	3. Summer	yes	Weaners	Pen floor faeces from pigs	3. Weaners	1050	good	natural		Trough	Trough	Trough, bell or bowl	1. Solid	straw	Solid	2 Days	1-2 days	Every other day	1. No	2. Yes	2. Yes	4. washed and disinfected	5	0	0	-1	3. Groups mixed	-1	NK	NK		0	-1	0	0	Missing	Missing	Missing	Missing	1	0
221-C	02/07/2015 00:00	97	Individual	0		Hot	Dry	7	3. Summer	yes	Weaners	Pen floor faeces from pigs	3. Weaners	1050	good	natural		Trough	Trough	Trough, bell or bowl	1. Solid	straw	Solid	2 Days	1-2 days	Every other day	1. No	2. Yes	2. Yes	4. washed and disinfected	5	0	0	-1	3. Groups mixed	-1	NK	NK		0	-1	0	0	Missing	Missing	Missing	Missing	1	0
221-C	02/07/2015 00:00	98	Individual	0		Hot	Dry	7	3. Summer	yes	Weaners	Pen floor faeces from pigs	3. Weaners	1050	good	natural		Trough	Trough	Trough, bell or bowl	1. Solid	straw	Solid	2 Days	1-2 days	Every other day	1. No	2. Yes	2. Yes	4. washed and disinfected	5	0	0	-1	3. Groups mixed	-1	NK	NK		0	-1	0	0	Missing	Missing	Missing	Missing	1	0
221-C	02/07/2015 00:00	99	Individual	1	READING	Hot	Dry	7	3. Summer	yes	Weaners	Pen floor faeces from pigs	3. Weaners	1050	good	natural		Trough	Trough	Trough, bell or bowl	1. Solid	straw	Solid	2 Days	1-2 days	Every other day	1. No	2. Yes	2. Yes	4. washed and disinfected	5	0	0	-1	3. Groups mixed	-1	NK	NK		0	-1	0	0	Missing	Missing	Missing	Missing	1	0
221-C	02/07/2015 00:00	100	Individual	1	READING	Hot	Dry	7	3. Summer	yes	Weaners	Pen floor faeces from pigs	3. Weaners	1050	good	natural		Trough	Trough	Trough, bell or bowl	1. Solid	straw	Solid	2 Days	1-2 days	Every other day	1. No	2. Yes	2. Yes	4. washed and disinfected	5	0	0	-1	3. Groups mixed	-1	NK	NK		0	-1	0	0	Missing	Missing	Missing	Missing	1	0
221-C	02/07/2015 00:00	101	Individual	0		Hot	Dry	7	3. Summer	yes	Weaners	Pen floor faeces from pigs	3. Weaners	1050	good	natural		Trough	Trough	Trough, bell or bowl	1. Solid	straw	Solid	2 Days	1-2 days	Every other day	1. No	2. Yes	2. Yes	4. washed and disinfected	5	0	0	-1	3. Groups mixed	-1	NK	NK		0	-1	0	0	Missing	Missing	Missing	Missing	1	0
221-C	02/07/2015 00:00	102	Individual	0		Hot	Dry	7	3. Summer	yes	Weaners	Pen floor faeces from pigs	3. Weaners	1050	good	natural		Trough	Trough	Trough, bell or bowl	1. Solid	straw	Solid	2 Days	1-2 days	Every other day	1. No	2. Yes	2. Yes	4. washed and disinfected	5	0	0	-1	3. Groups mixed	-1	NK	NK		0	-1	0	0	Missing	Missing	Missing	Missing	1	0
221-C	02/07/2015 00:00	103	Individual	0		Hot	Dry	7	3. Summer	yes	Weaners	Pen floor faeces from pigs	3. Weaners	1050	good	natural		Trough	Trough	Trough, bell or bowl	1. Solid	straw	Solid	2 Days	1-2 days	Every other day	1. No	2. Yes	2. Yes	4. washed and disinfected	5	0	0	-1	3. Groups mixed	-1	NK	NK		0	-1	0	0	Missing	Missing	Missing	Missing	1	0
221-C	02/07/2015 00:00	104	Individual	1	READING	Hot	Dry	7	3. Summer	yes	Weaners	Pen floor faeces from pigs	3. Weaners	1050	good	natural		Trough	Trough	Trough, bell or bowl	1. Solid	straw	Solid	2 Days	1-2 days	Every other day	1. No	2. Yes	2. Yes	4. washed and disinfected	5	0	0	-1	3. Groups mixed	-1	NK	NK		0	-1	0	0	Missing	Missing	Missing	Missing	1	0
221-C	02/07/2015 00:00	105	Individual	0		Hot	Dry	7	3. Summer	yes	Weaners	Pen floor faeces from pigs	3. Weaners	1050	good	natural		Trough	Trough	Trough, bell or bowl	1. Solid	straw	Solid	2 Days	1-2 days	Every other day	1. No	2. Yes	2. Yes	4. washed and disinfected	5	0	0	-1	3. Groups mixed	-1	NK	NK		0	-1	0	0	Missing	Missing	Missing	Missing	1	0
221-C	02/07/2015 00:00	106	Individual	0		Hot	Dry	7	3. Summer	yes	Weaners	Pen floor faeces from pigs	3. Weaners	1050	good	natural		Trough	Trough	Trough, bell or bowl	1. Solid	straw	Solid	2 Days	1-2 days	Every other day	1. No	2. Yes	2. Yes	4. washed and disinfected	5	0	0	-1	3. Groups mixed	-1	NK	NK		0	-1	0	0	Missing	Missing	Missing	Missing	1	0
221-C	02/07/2015 00:00	107	Individual	1	READING	Hot	Dry	7	3. Summer	yes	Weaners	Pen floor faeces from pigs	3. Weaners	1050	good	natural		Trough	Trough	Trough, bell or bowl	1. Solid	straw	Solid	2 Days	1-2 days	Every other day	1. No	2. Yes	2. Yes	4. washed and disinfected	5	0	0	-1	3. Groups mixed	-1	NK	NK		0	-1	0	0	Missing	Missing	Missing	Missing	1	0
221-C	02/07/2015 00:00	108	Individual	1	READING	Hot	Dry	7	3. Summer	yes	Weaners	Pen floor faeces from pigs	3. Weaners	1050	good	natural		Trough	Trough	Trough, bell or bowl	1. Solid	straw	Solid	2 Days	1-2 days	Every other day	1. No	2. Yes	2. Yes	4. washed and disinfected	5	0	0	-1	3. Groups mixed	-1	NK	NK		0	-1	0	0	Missing	Missing	Missing	Missing	1	0
221-C	02/07/2015 00:00	109	Individual	0		Hot	Dry	7	3. Summer	yes	Weaners	Pen floor faeces from pigs	3. Weaners	1050	good	natural		Trough	Trough	Trough, bell or bowl	1. Solid	straw	Solid	2 Days	1-2 days	Every other day	1. No	2. Yes	2. Yes	4. washed and disinfected	5	0	0	-1	3. Groups mixed	-1	NK	NK		0	-1	0	0	Missing	Missing	Missing	Missing	1	0
221-C	02/07/2015 00:00	110	Individual	1	READING	Hot	Dry	7	3. Summer	yes	Weaners	Pen floor faeces from pigs	3. Weaners	1050	good	natural		Trough	Trough	Trough, bell or bowl	1. Solid	straw	Solid	2 Days	1-2 days	Every other day	1. No	2. Yes	2. Yes	4. washed and disinfected	5	0	0	-1	3. Groups mixed	-1	NK	NK		0	-1	0	0	Missing	Missing	Missing	Missing	1	0
221-C	02/07/2015 00:00	111	Individual	0		Hot	Dry	7	3. Summer	yes	Weaners	Pen floor faeces from pigs	3. Weaners	1050	good	natural		Trough	Trough	Trough, bell or bowl	1. Solid	straw	Solid	2 Days	1-2 days	Every other day	1. No	2. Yes	2. Yes	4. washed and disinfected	5	0	0	-1	3. Groups mixed	-1	NK	NK		0	-1	0	0	Missing	Missing	Missing	Missing	1	0
221-C	02/07/2015 00:00	112	Individual	0		Hot	Dry	7	3. Summer	yes	Weaners	Pen floor faeces from pigs	3. Weaners	1050	good	natural		Trough	Trough	Trough, bell or bowl	1. Solid	straw	Solid	2 Days	1-2 days	Every other day	1. No	2. Yes	2. Yes	4. washed and disinfected	5	0	0	-1	3. Groups mixed	-1	NK	NK		0	-1	0	0	Missing	Missing	Missing	Missing	1	0
221-C	02/07/2015 00:00	113	Individual	1	4,5,12:I:-	Hot	Dry	7	3. Summer	yes	Weaners	Pen floor faeces from pigs	3. Weaners	1050	good	natural		Trough	Trough	Trough, bell or bowl	1. Solid	straw	Solid	2 Days	1-2 days	Every other day	1. No	2. Yes	2. Yes	4. washed and disinfected	5	0	0	-1	3. Groups mixed	-1	NK	NK		0	-1	0	0	Missing	Missing	Missing	Missing	1	0
221-C	02/07/2015 00:00	114	Individual	0		Hot	Dry	7	3. Summer	yes	Weaners	Pen floor faeces from pigs	3. Weaners	1050	good	natural		Trough	Trough	Trough, bell or bowl	1. Solid	straw	Solid	2 Days	1-2 days	Every other day	1. No	2. Yes	2. Yes	4. washed and disinfected	5	0	0	-1	3. Groups mixed	-1	NK	NK		0	-1	0	0	Missing	Missing	Missing	Missing	1	0
221-C	02/07/2015 00:00	115	Individual	0		Hot	Dry	7	3. Summer	yes	Weaners	Pen floor faeces from pigs	3. Weaners	1050	good	natural		Trough	Trough	Trough, bell or bowl	1. Solid	straw	Solid	2 Days	1-2 days	Every other day	1. No	2. Yes	2. Yes	4. washed and disinfected	5	0	0	-1	3. Groups mixed	-1	NK	NK		0	-1	0	0	Missing	Missing	Missing	Missing	1	0
221-C	02/07/2015 00:00	116	Individual	0		Hot	Dry	7	3. Summer	yes	Weaners	Pen floor faeces from pigs	3. Weaners	1050	good	natural		Trough	Trough	Trough, bell or bowl	1. Solid	straw	Solid	2 Days	1-2 days	Every other day	1. No	2. Yes	2. Yes	4. washed and disinfected	5	0	0	-1	3. Groups mixed	-1	NK	NK		0	-1	0	0	Missing	Missing	Missing	Missing	1	0
221-C	02/07/2015 00:00	117	Individual	0		Hot	Dry	7	3. Summer	yes	Weaners	Pen floor faeces from pigs	3. Weaners	1050	good	natural		Trough	Trough	Trough, bell or bowl	1. Solid	straw	Solid	2 Days	1-2 days	Every other day	1. No	2. Yes	2. Yes	4. washed and disinfected	5	0	0	-1	3. Groups mixed	-1	NK	NK		0	-1	0	0	Missing	Missing	Missing	Missing	1	0
221-C	02/07/2015 00:00	118	Individual	1	4,5,12:I:-	Hot	Dry	7	3. Summer	yes	Weaners	Pen floor faeces from pigs	3. Weaners	1050	good	natural		Trough	Trough	Trough, bell or bowl	1. Solid	straw	Solid	2 Days	1-2 days	Every other day	1. No	2. Yes	2. Yes	4. washed and disinfected	5	0	0	-1	3. Groups mixed	-1	NK	NK		0	-1	0	0	Missing	Missing	Missing	Missing	1	0
221-C	02/07/2015 00:00	119	Individual	0		Hot	Dry	7	3. Summer	yes	Weaners	Pen floor faeces from pigs	3. Weaners	1050	good	natural		Trough	Trough	Trough, bell or bowl	1. Solid	straw	Solid	2 Days	1-2 days	Every other day	1. No	2. Yes	2. Yes	4. washed and disinfected	5	0	0	-1	3. Groups mixed	-1	NK	NK		0	-1	0	0	Missing	Missing	Missing	Missing	1	0
221-C	02/07/2015 00:00	120	Individual	1	4,5,12:I:-	Hot	Dry	7	3. Summer	yes	Weaners	Pen floor faeces from pigs	3. Weaners	1050	good	natural		Trough	Trough	Trough, bell or bowl	1. Solid	straw	Solid	2 Days	1-2 days	Every other day	1. No	2. Yes	2. Yes	4. washed and disinfected	5	0	0	-1	3. Groups mixed	-1	NK	NK		0	-1	0	0	Missing	Missing	Missing	Missing	1	0
221-C	23/09/2015 00:00	1	Individual	1	4,5,12:I:-	Cold	Dry	9	4. Autumn	no	Growers	Pen floor faeces from pigs	4. Growers	60	good			Trough	Trough	Trough, bell or bowl	1. Solid	straw	Missing	NK	NK	2. NK NA	2. Yes	1. No	1. No	2. indcleaned	4	-1	0	0	1. No Move or mix	-1	NK	NK		0	-1	0	0	Missing	Missing	Missing	Missing	1	0
221-C	23/09/2015 00:00	1	Pooled	0		Cold	Dry	9	4. Autumn	yes	Growers	Pen floor faeces from pigs	4. Growers	60	good			Trough	Trough	Trough, bell or bowl	1. Solid	straw	Missing	NK	NK	2. NK NA	2. Yes	1. No	1. No	2. indcleaned	4	-1	0	0	1. No Move or mix	-1	NK	NK		0	-1	0	0	Missing	Missing	Missing	Missing	1	0
221-C	23/09/2015 00:00	2	Individual	1	4,5,12:I:-	Cold	Dry	9	4. Autumn	no	Growers	Pen floor faeces from pigs	4. Growers	60	good			Trough	Trough	Trough, bell or bowl	1. Solid	straw	Missing	NK	NK	2. NK NA	2. Yes	1. No	1. No	2. indcleaned	4	-1	0	0	1. No Move or mix	-1	NK	NK		0	-1	0	0	Missing	Missing	Missing	Missing	1	0
221-C	23/09/2015 00:00	2	Pooled	0		Cold	Dry	9	4. Autumn	yes	Growers	Pen floor faeces from pigs	4. Growers	60	good			Trough	Trough	Trough, bell or bowl	1. Solid	straw	Missing	NK	NK	2. NK NA	2. Yes	1. No	1. No	2. indcleaned	4	-1	0	0	1. No Move or mix	-1	NK	NK		0	-1	0	0	Missing	Missing	Missing	Missing	1	0
221-C	23/09/2015 00:00	3	Individual	1	4,5,12:I:-	Cold	Dry	9	4. Autumn	no	Growers	Pen floor faeces from pigs	4. Growers	60	good			Trough	Trough	Trough, bell or bowl	1. Solid	straw	Missing	NK	NK	2. NK NA	2. Yes	1. No	1. No	2. indcleaned	4	-1	0	0	1. No Move or mix	-1	NK	NK		0	-1	0	0	Missing	Missing	Missing	Missing	1	0
221-C	23/09/2015 00:00	3	Pooled	0		Cold	Dry	9	4. Autumn	yes	Growers	Pen floor faeces from pigs	4. Growers	60	good			Trough	Trough	Trough, bell or bowl	1. Solid	straw	Missing	NK	NK	2. NK NA	2. Yes	1. No	1. No	2. indcleaned	4	-1	0	0	1. No Move or mix	-1	NK	NK		0	-1	0	0	Missing	Missing	Missing	Missing	1	0
221-C	23/09/2015 00:00	4	Individual	1	4,5,12:I:-	Cold	Dry	9	4. Autumn	no	Growers	Pen floor faeces from pigs	4. Growers	60	good			Trough	Trough	Trough, bell or bowl	1. Solid	straw	Missing	NK	NK	2. NK NA	2. Yes	1. No	1. No	2. indcleaned	4	-1	0	0	1. No Move or mix	-1	NK	NK		0	-1	0	0	Missing	Missing	Missing	Missing	1	0
221-C	23/09/2015 00:00	4	Pooled	0		Cold	Dry	9	4. Autumn	yes	Growers	Pen floor faeces from pigs	4. Growers	60	good			Trough	Trough	Trough, bell or bowl	1. Solid	straw	Missing	NK	NK	2. NK NA	2. Yes	1. No	1. No	2. indcleaned	4	-1	0	0	1. No Move or mix	-1	NK	NK		0	-1	0	0	Missing	Missing	Missing	Missing	1	0
221-C	23/09/2015 00:00	5	Individual	1	4,5,12:I:-	Cold	Dry	9	4. Autumn	no	Growers	Pen floor faeces from pigs	4. Growers	60	good			Trough	Trough	Trough, bell or bowl	1. Solid	straw	Missing	NK	NK	2. NK NA	2. Yes	1. No	1. No	2. indcleaned	4	-1	0	0	1. No Move or mix	-1	NK	NK		0	-1	0	0	Missing	Missing	Missing	Missing	1	0
221-C	23/09/2015 00:00	5	Pooled	1	4,5,12:I:-	Cold	Dry	9	4. Autumn	yes	Growers	Pen floor faeces from pigs	4. Growers	60	good			Trough	Trough	Trough, bell or bowl	1. Solid	straw	Missing	NK	NK	2. NK NA	2. Yes	1. No	1. No	2. indcleaned	4	-1	0	0	1. No Move or mix	-1	NK	NK		0	-1	0	0	Missing	Missing	Missing	Missing	1	0
221-C	23/09/2015 00:00	6	Individual	1	4,5,12:I:-	Cold	Dry	9	4. Autumn	no	Growers	Pen floor faeces from pigs	4. Growers	60	good			Trough	Trough	Trough, bell or bowl	1. Solid	straw	Missing	NK	NK	2. NK NA	2. Yes	1. No	1. No	2. indcleaned	4	-1	0	0	1. No Move or mix	-1	NK	NK		0	-1	0	0	Missing	Missing	Missing	Missing	1	0
221-C	23/09/2015 00:00	6	Pooled	0		Cold	Dry	9	4. Autumn	yes	Growers	Pen floor faeces from pigs	4. Growers	60	good			Trough	Trough	Trough, bell or bowl	1. Solid	straw	Missing	NK	NK	2. NK NA	2. Yes	1. No	1. No	2. indcleaned	4	-1	0	0	1. No Move or mix	-1	NK	NK		0	-1	0	0	Missing	Missing	Missing	Missing	1	0
221-C	23/09/2015 00:00	7	Individual	1	4,5,12:I:-	Cold	Dry	9	4. Autumn	no	Growers	Pen floor faeces from pigs	4. Growers	60	good			Trough	Trough	Trough, bell or bowl	1. Solid	straw	Missing	NK	NK	2. NK NA	2. Yes	1. No	1. No	2. indcleaned	4	-1	0	0	1. No Move or mix	-1	NK	NK		0	-1	0	0	Missing	Missing	Missing	Missing	1	0
221-C	23/09/2015 00:00	7	Pooled	0		Cold	Dry	9	4. Autumn	yes	Growers	Pen floor faeces from pigs	4. Growers	60	good			Trough	Trough	Trough, bell or bowl	1. Solid	straw	Missing	NK	NK	2. NK NA	2. Yes	1. No	1. No	2. indcleaned	4	-1	0	0	1. No Move or mix	-1	NK	NK		0	-1	0	0	Missing	Missing	Missing	Missing	1	0
221-C	23/09/2015 00:00	8	Individual	1	4,5,12:I:-	Cold	Dry	9	4. Autumn	no	Growers	Pen floor faeces from pigs	4. Growers	60	good			Trough	Trough	Trough, bell or bowl	1. Solid	straw	Missing	NK	NK	2. NK NA	2. Yes	1. No	1. No	2. indcleaned	4	-1	0	0	1. No Move or mix	-1	NK	NK		0	-1	0	0	Missing	Missing	Missing	Missing	1	0
221-C	23/09/2015 00:00	8	Pooled	0		Cold	Dry	9	4. Autumn	yes	Growers	Pen floor faeces from pigs	4. Growers	60	good			Trough	Trough	Trough, bell or bowl	1. Solid	straw	Missing	NK	NK	2. NK NA	2. Yes	1. No	1. No	2. indcleaned	4	-1	0	0	1. No Move or mix	-1	NK	NK		0	-1	0	0	Missing	Missing	Missing	Missing	1	0
221-C	23/09/2015 00:00	9	Individual	1	4,5,12:I:-	Cold	Dry	9	4. Autumn	no	Growers	Pen floor faeces from pigs	4. Growers	60	good			Trough	Trough	Trough, bell or bowl	1. Solid	straw	Missing	NK	NK	2. NK NA	2. Yes	1. No	1. No	2. indcleaned	4	-1	0	0	1. No Move or mix	-1	NK	NK		0	-1	0	0	Missing	Missing	Missing	Missing	1	0
221-C	23/09/2015 00:00	9	Pooled	1	NOT_SALMONELLA	Cold	Dry	9	4. Autumn	yes	Growers	Pen floor faeces from pigs	4. Growers	60	good			Trough	Trough	Trough, bell or bowl	1. Solid	straw	Missing	NK	NK	2. NK NA	2. Yes	1. No	1. No	2. indcleaned	4	-1	0	0	1. No Move or mix	-1	NK	NK		0	-1	0	0	Missing	Missing	Missing	Missing	1	0
221-C	23/09/2015 00:00	10	Individual	1	4,5,12:I:-	Cold	Dry	9	4. Autumn	no	Growers	Pen floor faeces from pigs	4. Growers	60	good			Trough	Trough	Trough, bell or bowl	1. Solid	straw	Missing	NK	NK	2. NK NA	2. Yes	1. No	1. No	2. indcleaned	4	-1	0	0	1. No Move or mix	-1	NK	NK		0	-1	0	0	Missing	Missing	Missing	Missing	1	0
221-C	23/09/2015 00:00	10	Pooled	0		Cold	Dry	9	4. Autumn	yes	Growers	Pen floor faeces from pigs	4. Growers	60	good			Trough	Trough	Trough, bell or bowl	1. Solid	straw	Missing	NK	NK	2. NK NA	2. Yes	1. No	1. No	2. indcleaned	4	-1	0	0	1. No Move or mix	-1	NK	NK		0	-1	0	0	Missing	Missing	Missing	Missing	1	0
221-C	23/09/2015 00:00	11	Individual	0		Cold	Dry	9	4. Autumn	no	Growers	Pen floor faeces from pigs	4. Growers	60	good			Trough	Trough	Trough, bell or bowl	1. Solid	straw	Missing	NK	NK	2. NK NA	2. Yes	1. No	1. No	2. indcleaned	4	-1	0	0	1. No Move or mix	-1	NK	NK		0	-1	0	0	Missing	Missing	Missing	Missing	1	0
221-C	23/09/2015 00:00	11	Pooled	1		Cold	Dry	9	4. Autumn	yes	Growers	Pen floor faeces from pigs	4. Growers	60	good			Trough	Trough	Trough, bell or bowl	1. Solid	straw	Missing	NK	NK	2. NK NA	2. Yes	1. No	1. No	2. indcleaned	4	-1	0	0	1. No Move or mix	-1	NK	NK		0	-1	0	0	Missing	Missing	Missing	Missing	1	0
221-C	23/09/2015 00:00	12	Individual	0		Cold	Dry	9	4. Autumn	no	Growers	Pen floor faeces from pigs	4. Growers	60	good			Trough	Trough	Trough, bell or bowl	1. Solid	straw	Missing	NK	NK	2. NK NA	2. Yes	1. No	1. No	2. indcleaned	4	-1	0	0	1. No Move or mix	-1	NK	NK		0	-1	0	0	Missing	Missing	Missing	Missing	1	0
221-C	23/09/2015 00:00	12	Pooled	0		Cold	Dry	9	4. Autumn	yes	Growers	Pen floor faeces from pigs	4. Growers	60	good			Trough	Trough	Trough, bell or bowl	1. Solid	straw	Missing	NK	NK	2. NK NA	2. Yes	1. No	1. No	2. indcleaned	4	-1	0	0	1. No Move or mix	-1	NK	NK		0	-1	0	0	Missing	Missing	Missing	Missing	1	0
221-C	23/09/2015 00:00	13	Individual	0		Cold	Dry	9	4. Autumn	no	Growers	Pen floor faeces from pigs	4. Growers	60	good			Trough	Trough	Trough, bell or bowl	1. Solid	straw	Missing	NK	NK	2. NK NA	2. Yes	1. No	1. No	2. indcleaned	4	-1	0	0	1. No Move or mix	-1	NK	NK		0	-1	0	0	Missing	Missing	Missing	Missing	1	0
221-C	23/09/2015 00:00	13	Pooled	1	4,5,12:I:-	Cold	Dry	9	4. Autumn	yes	Growers	Pen floor faeces from pigs	4. Growers	60	good			Trough	Trough	Trough, bell or bowl	1. Solid	straw	Missing	NK	NK	2. NK NA	2. Yes	1. No	1. No	2. indcleaned	4	-1	0	0	1. No Move or mix	-1	NK	NK		0	-1	0	0	Missing	Missing	Missing	Missing	1	0
221-C	23/09/2015 00:00	14	Individual	0		Cold	Dry	9	4. Autumn	no	Growers	Pen floor faeces from pigs	4. Growers	60	good			Trough	Trough	Trough, bell or bowl	1. Solid	straw	Missing	NK	NK	2. NK NA	2. Yes	1. No	1. No	2. indcleaned	4	-1	0	0	1. No Move or mix	-1	NK	NK		0	-1	0	0	Missing	Missing	Missing	Missing	1	0
221-C	23/09/2015 00:00	14	Pooled	0		Cold	Dry	9	4. Autumn	yes	Growers	Pen floor faeces from pigs	4. Growers	60	good			Trough	Trough	Trough, bell or bowl	1. Solid	straw	Missing	NK	NK	2. NK NA	2. Yes	1. No	1. No	2. indcleaned	4	-1	0	0	1. No Move or mix	-1	NK	NK		0	-1	0	0	Missing	Missing	Missing	Missing	1	0
221-C	23/09/2015 00:00	15	Individual	0		Cold	Dry	9	4. Autumn	no	Growers	Pen floor faeces from pigs	4. Growers	60	good			Trough	Trough	Trough, bell or bowl	1. Solid	straw	Missing	NK	NK	2. NK NA	2. Yes	1. No	1. No	2. indcleaned	4	-1	0	0	1. No Move or mix	-1	NK	NK		0	-1	0	0	Missing	Missing	Missing	Missing	1	0
221-C	23/09/2015 00:00	15	Pooled	1	4,5,12:I:-	Cold	Dry	9	4. Autumn	yes	Growers	Pen floor faeces from pigs	4. Growers	60	good			Trough	Trough	Trough, bell or bowl	1. Solid	straw	Missing	NK	NK	2. NK NA	2. Yes	1. No	1. No	2. indcleaned	4	-1	0	0	1. No Move or mix	-1	NK	NK		0	-1	0	0	Missing	Missing	Missing	Missing	1	0
221-C	23/09/2015 00:00	16	Individual	1	4,5,12:I:-	Cold	Dry	9	4. Autumn	no	Growers	Pen floor faeces from pigs	4. Growers	60	good			Trough	Trough	Trough, bell or bowl	1. Solid	straw	Missing	NK	NK	2. NK NA	2. Yes	1. No	1. No	2. indcleaned	4	-1	0	0	1. No Move or mix	-1	NK	NK		0	-1	0	0	Missing	Missing	Missing	Missing	1	0
221-C	23/09/2015 00:00	16	Pooled	0		Cold	Dry	9	4. Autumn	yes	Growers	Pen floor faeces from pigs	4. Growers	60	good			Trough	Trough	Trough, bell or bowl	1. Solid	straw	Missing	NK	NK	2. NK NA	2. Yes	1. No	1. No	2. indcleaned	4	-1	0	0	1. No Move or mix	-1	NK	NK		0	-1	0	0	Missing	Missing	Missing	Missing	1	0
221-C	23/09/2015 00:00	17	Individual	0		Cold	Dry	9	4. Autumn	no	Growers	Pen floor faeces from pigs	4. Growers	60	good			Trough	Trough	Trough, bell or bowl	1. Solid	straw	Missing	NK	NK	2. NK NA	2. Yes	1. No	1. No	2. indcleaned	4	-1	0	0	1. No Move or mix	-1	NK	NK		0	-1	0	0	Missing	Missing	Missing	Missing	1	0
221-C	23/09/2015 00:00	17	Pooled	1	4,5,12:I:-	Cold	Dry	9	4. Autumn	yes	Growers	Pen floor faeces from pigs	4. Growers	60	good			Trough	Trough	Trough, bell or bowl	1. Solid	straw	Missing	NK	NK	2. NK NA	2. Yes	1. No	1. No	2. indcleaned	4	-1	0	0	1. No Move or mix	-1	NK	NK		0	-1	0	0	Missing	Missing	Missing	Missing	1	0
221-C	23/09/2015 00:00	18	Individual	1	4,12:I:-	Cold	Dry	9	4. Autumn	no	Growers	Pen floor faeces from pigs	4. Growers	60	good			Trough	Trough	Trough, bell or bowl	1. Solid	straw	Missing	NK	NK	2. NK NA	2. Yes	1. No	1. No	2. indcleaned	4	-1	0	0	1. No Move or mix	-1	NK	NK		0	-1	0	0	Missing	Missing	Missing	Missing	1	0
221-C	23/09/2015 00:00	18	Pooled	1	4,12:I:-	Cold	Dry	9	4. Autumn	yes	Growers	Pen floor faeces from pigs	4. Growers	60	good			Trough	Trough	Trough, bell or bowl	1. Solid	straw	Missing	NK	NK	2. NK NA	2. Yes	1. No	1. No	2. indcleaned	4	-1	0	0	1. No Move or mix	-1	NK	NK		0	-1	0	0	Missing	Missing	Missing	Missing	1	0
221-C	23/09/2015 00:00	19	Individual	1	4,5,12:I:-	Cold	Dry	9	4. Autumn	no	Growers	Pen floor faeces from pigs	4. Growers	60	good			Trough	Trough	Trough, bell or bowl	1. Solid	straw	Missing	NK	NK	2. NK NA	2. Yes	1. No	1. No	2. indcleaned	4	-1	0	0	1. No Move or mix	-1	NK	NK		0	-1	0	0	Missing	Missing	Missing	Missing	1	0
221-C	23/09/2015 00:00	19	Pooled	0		Cold	Dry	9	4. Autumn	no	Growers	Pen floor faeces from pigs	4. Growers	60	good			Trough	Trough	Trough, bell or bowl	1. Solid	straw	Missing	NK	NK	2. NK NA	2. Yes	1. No	1. No	2. indcleaned	4	-1	0	0	1. No Move or mix	-1	NK	NK		0	-1	0	0	Missing	Missing	Missing	Missing	1	0
221-C	23/09/2015 00:00	20	Individual	1	4,5,12:I:-	Cold	Dry	9	4. Autumn	no	Growers	Pen floor faeces from pigs	4. Growers	60	good			Trough	Trough	Trough, bell or bowl	1. Solid	straw	Missing	NK	NK	2. NK NA	2. Yes	1. No	1. No	2. indcleaned	4	-1	0	0	1. No Move or mix	-1	NK	NK		0	-1	0	0	Missing	Missing	Missing	Missing	1	0
221-C	23/09/2015 00:00	20	Pooled	0		Cold	Dry	9	4. Autumn	no	Growers	Pen floor faeces from pigs	4. Growers	60	good			Trough	Trough	Trough, bell or bowl	1. Solid	straw	Missing	NK	NK	2. NK NA	2. Yes	1. No	1. No	2. indcleaned	4	-1	0	0	1. No Move or mix	-1	NK	NK		0	-1	0	0	Missing	Missing	Missing	Missing	1	0
221-C	23/09/2015 00:00	21	Individual	0		Cold	Dry	9	4. Autumn	no	Growers	Pen floor faeces from pigs	4. Growers	60	good			Trough	Trough	Trough, bell or bowl	1. Solid	straw	Missing	NK	NK	2. NK NA	2. Yes	1. No	1. No	2. indcleaned	4	-1	0	0	1. No Move or mix	-1	NK	NK		0	-1	0	0	Missing	Missing	Missing	Missing	1	0
221-C	23/09/2015 00:00	21	Pooled	1	READING	Cold	Dry	9	4. Autumn	no	Growers	Pen floor faeces from pigs	4. Growers	60	good			Trough	Trough	Trough, bell or bowl	1. Solid	straw	Missing	NK	NK	2. NK NA	2. Yes	1. No	1. No	2. indcleaned	4	-1	0	0	1. No Move or mix	-1	NK	NK		0	-1	0	0	Missing	Missing	Missing	Missing	1	0
221-C	23/09/2015 00:00	22	Individual	0		Cold	Dry	9	4. Autumn	no	Growers	Pen floor faeces from pigs	4. Growers	60	good			Trough	Trough	Trough, bell or bowl	1. Solid	straw	Missing	NK	NK	2. NK NA	2. Yes	1. No	1. No	2. indcleaned	4	-1	0	0	1. No Move or mix	-1	NK	NK		0	-1	0	0	Missing	Missing	Missing	Missing	1	0
221-C	23/09/2015 00:00	22	Pooled	0		Cold	Dry	9	4. Autumn	no	Growers	Pen floor faeces from pigs	4. Growers	60	good			Trough	Trough	Trough, bell or bowl	1. Solid	straw	Missing	NK	NK	2. NK NA	2. Yes	1. No	1. No	2. indcleaned	4	-1	0	0	1. No Move or mix	-1	NK	NK		0	-1	0	0	Missing	Missing	Missing	Missing	1	0
221-C	23/09/2015 00:00	23	Individual	0		Cold	Dry	9	4. Autumn	no	Growers	Pen floor faeces from pigs	4. Growers	60	good			Trough	Trough	Trough, bell or bowl	1. Solid	straw	Missing	NK	NK	2. NK NA	2. Yes	1. No	1. No	2. indcleaned	4	-1	0	0	1. No Move or mix	-1	NK	NK		0	-1	0	0	Missing	Missing	Missing	Missing	1	0
221-C	23/09/2015 00:00	23	Pooled	0		Cold	Dry	9	4. Autumn	no	Growers	Pen floor faeces from pigs	4. Growers	60	good			Trough	Trough	Trough, bell or bowl	1. Solid	straw	Missing	NK	NK	2. NK NA	2. Yes	1. No	1. No	2. indcleaned	4	-1	0	0	1. No Move or mix	-1	NK	NK		0	-1	0	0	Missing	Missing	Missing	Missing	1	0
221-C	23/09/2015 00:00	24	Individual	0		Cold	Dry	9	4. Autumn	no	Growers	Pen floor faeces from pigs	4. Growers	60	good			Trough	Trough	Trough, bell or bowl	1. Solid	straw	Missing	NK	NK	2. NK NA	2. Yes	1. No	1. No	2. indcleaned	4	-1	0	0	1. No Move or mix	-1	NK	NK		0	-1	0	0	Missing	Missing	Missing	Missing	1	0
221-C	23/09/2015 00:00	24	Pooled	0		Cold	Dry	9	4. Autumn	no	Growers	Pen floor faeces from pigs	4. Growers	60	good			Trough	Trough	Trough, bell or bowl	1. Solid	straw	Missing	NK	NK	2. NK NA	2. Yes	1. No	1. No	2. indcleaned	4	-1	0	0	1. No Move or mix	-1	NK	NK		0	-1	0	0	Missing	Missing	Missing	Missing	1	0
221-C	23/09/2015 00:00	25	Individual	0		Cold	Dry	9	4. Autumn	no	Growers	Pen floor faeces from pigs	4. Growers	60	good			Trough	Trough	Trough, bell or bowl	1. Solid	straw	Missing	NK	NK	2. NK NA	2. Yes	1. No	1. No	2. indcleaned	4	-1	0	0	1. No Move or mix	-1	NK	NK		0	-1	0	0	Missing	Missing	Missing	Missing	1	0
221-C	23/09/2015 00:00	25	Pooled	0		Cold	Dry	9	4. Autumn	no	Growers	Pen floor faeces from pigs	4. Growers	60	good			Trough	Trough	Trough, bell or bowl	1. Solid	straw	Missing	NK	NK	2. NK NA	2. Yes	1. No	1. No	2. indcleaned	4	-1	0	0	1. No Move or mix	-1	NK	NK		0	-1	0	0	Missing	Missing	Missing	Missing	1	0
221-C	23/09/2015 00:00	26	Individual	0		Cold	Dry	9	4. Autumn	no	Growers	Pen floor faeces from pigs	4. Growers	60	good			Trough	Trough	Trough, bell or bowl	1. Solid	straw	Missing	NK	NK	2. NK NA	2. Yes	1. No	1. No	2. indcleaned	4	-1	0	0	1. No Move or mix	-1	NK	NK		0	-1	0	0	Missing	Missing	Missing	Missing	1	0
221-C	23/09/2015 00:00	26	Pooled	0		Cold	Dry	9	4. Autumn	no	Growers	Pen floor faeces from pigs	4. Growers	60	good			Trough	Trough	Trough, bell or bowl	1. Solid	straw	Missing	NK	NK	2. NK NA	2. Yes	1. No	1. No	2. indcleaned	4	-1	0	0	1. No Move or mix	-1	NK	NK		0	-1	0	0	Missing	Missing	Missing	Missing	1	0
221-C	23/09/2015 00:00	27	Individual	0		Cold	Dry	9	4. Autumn	no	Growers	Pen floor faeces from pigs	4. Growers	60	good			Trough	Trough	Trough, bell or bowl	1. Solid	straw	Missing	NK	NK	2. NK NA	2. Yes	1. No	1. No	2. indcleaned	4	-1	0	0	1. No Move or mix	-1	NK	NK		0	-1	0	0	Missing	Missing	Missing	Missing	1	0
221-C	23/09/2015 00:00	27	Pooled	0		Cold	Dry	9	4. Autumn	no	Growers	Pen floor faeces from pigs	4. Growers	60	good			Trough	Trough	Trough, bell or bowl	1. Solid	straw	Missing	NK	NK	2. NK NA	2. Yes	1. No	1. No	2. indcleaned	4	-1	0	0	1. No Move or mix	-1	NK	NK		0	-1	0	0	Missing	Missing	Missing	Missing	1	0
221-C	23/09/2015 00:00	28	Individual	0		Cold	Dry	9	4. Autumn	no	Growers	Pen floor faeces from pigs	4. Growers	60	good			Trough	Trough	Trough, bell or bowl	1. Solid	straw	Missing	NK	NK	2. NK NA	2. Yes	1. No	1. No	2. indcleaned	4	-1	0	0	1. No Move or mix	-1	NK	NK		0	-1	0	0	Missing	Missing	Missing	Missing	1	0
221-C	23/09/2015 00:00	28	Pooled	0		Cold	Dry	9	4. Autumn	no	Growers	Pen floor faeces from pigs	4. Growers	60	good			Trough	Trough	Trough, bell or bowl	1. Solid	straw	Missing	NK	NK	2. NK NA	2. Yes	1. No	1. No	2. indcleaned	4	-1	0	0	1. No Move or mix	-1	NK	NK		0	-1	0	0	Missing	Missing	Missing	Missing	1	0
221-C	23/09/2015 00:00	29	Individual	0		Cold	Dry	9	4. Autumn	no	Growers	Pen floor faeces from pigs	4. Growers	60	good			Trough	Trough	Trough, bell or bowl	1. Solid	straw	Missing	NK	NK	2. NK NA	2. Yes	1. No	1. No	2. indcleaned	4	-1	0	0	1. No Move or mix	-1	NK	NK		0	-1	0	0	Missing	Missing	Missing	Missing	1	0
221-C	23/09/2015 00:00	29	Pooled	0		Cold	Dry	9	4. Autumn	no	Growers	Pen floor faeces from pigs	4. Growers	60	good			Trough	Trough	Trough, bell or bowl	1. Solid	straw	Missing	NK	NK	2. NK NA	2. Yes	1. No	1. No	2. indcleaned	4	-1	0	0	1. No Move or mix	-1	NK	NK		0	-1	0	0	Missing	Missing	Missing	Missing	1	0
221-C	23/09/2015 00:00	30	Individual	0		Cold	Dry	9	4. Autumn	no	Growers	Pen floor faeces from pigs	4. Growers	60	good			Trough	Trough	Trough, bell or bowl	1. Solid	straw	Missing	NK	NK	2. NK NA	2. Yes	1. No	1. No	2. indcleaned	4	-1	0	0	1. No Move or mix	-1	NK	NK		0	-1	0	0	Missing	Missing	Missing	Missing	1	0
221-C	23/09/2015 00:00	30	Pooled	0		Cold	Dry	9	4. Autumn	no	Growers	Pen floor faeces from pigs	4. Growers	60	good			Trough	Trough	Trough, bell or bowl	1. Solid	straw	Missing	NK	NK	2. NK NA	2. Yes	1. No	1. No	2. indcleaned	4	-1	0	0	1. No Move or mix	-1	NK	NK		0	-1	0	0	Missing	Missing	Missing	Missing	1	0
221-C	23/09/2015 00:00	31	Individual	0		Cold	Dry	9	4. Autumn	no	Growers	Pen floor faeces from pigs	4. Growers	60	good			Trough	Trough	Trough, bell or bowl	1. Solid	straw	Missing	NK	NK	2. NK NA	2. Yes	1. No	1. No	2. indcleaned	4	-1	0	0	1. No Move or mix	-1	NK	NK		0	-1	0	0	Missing	Missing	Missing	Missing	1	0
221-C	23/09/2015 00:00	31	Pooled	0		Cold	Dry	9	4. Autumn	no	Growers	Pen floor faeces from pigs	4. Growers	60	good			Trough	Trough	Trough, bell or bowl	1. Solid	straw	Missing	NK	NK	2. NK NA	2. Yes	1. No	1. No	2. indcleaned	4	-1	0	0	1. No Move or mix	-1	NK	NK		0	-1	0	0	Missing	Missing	Missing	Missing	1	0
221-C	23/09/2015 00:00	32	Individual	0		Cold	Dry	9	4. Autumn	no	Growers	Pen floor faeces from pigs	4. Growers	60	good			Trough	Trough	Trough, bell or bowl	1. Solid	straw	Missing	NK	NK	2. NK NA	2. Yes	1. No	1. No	2. indcleaned	4	-1	0	0	1. No Move or mix	-1	NK	NK		0	-1	0	0	Missing	Missing	Missing	Missing	1	0
221-C	23/09/2015 00:00	32	Pooled	0		Cold	Dry	9	4. Autumn	no	Growers	Pen floor faeces from pigs	4. Growers	60	good			Trough	Trough	Trough, bell or bowl	1. Solid	straw	Missing	NK	NK	2. NK NA	2. Yes	1. No	1. No	2. indcleaned	4	-1	0	0	1. No Move or mix	-1	NK	NK		0	-1	0	0	Missing	Missing	Missing	Missing	1	0
221-C	23/09/2015 00:00	33	Individual	0		Cold	Dry	9	4. Autumn	no	Growers	Pen floor faeces from pigs	4. Growers	60	good			Trough	Trough	Trough, bell or bowl	1. Solid	straw	Missing	NK	NK	2. NK NA	2. Yes	1. No	1. No	2. indcleaned	4	-1	0	0	1. No Move or mix	-1	NK	NK		0	-1	0	0	Missing	Missing	Missing	Missing	1	0
221-C	23/09/2015 00:00	33	Pooled	0		Cold	Dry	9	4. Autumn	no	Growers	Pen floor faeces from pigs	4. Growers	60	good			Trough	Trough	Trough, bell or bowl	1. Solid	straw	Missing	NK	NK	2. NK NA	2. Yes	1. No	1. No	2. indcleaned	4	-1	0	0	1. No Move or mix	-1	NK	NK		0	-1	0	0	Missing	Missing	Missing	Missing	1	0
221-C	23/09/2015 00:00	34	Individual	0		Cold	Dry	9	4. Autumn	no	Growers	Pen floor faeces from pigs	4. Growers	60	good			Trough	Trough	Trough, bell or bowl	1. Solid	straw	Missing	NK	NK	2. NK NA	2. Yes	1. No	1. No	2. indcleaned	4	-1	0	0	1. No Move or mix	-1	NK	NK		0	-1	0	0	Missing	Missing	Missing	Missing	1	0
221-C	23/09/2015 00:00	34	Pooled	0		Cold	Dry	9	4. Autumn	no	Growers	Pen floor faeces from pigs	4. Growers	60	good			Trough	Trough	Trough, bell or bowl	1. Solid	straw	Missing	NK	NK	2. NK NA	2. Yes	1. No	1. No	2. indcleaned	4	-1	0	0	1. No Move or mix	-1	NK	NK		0	-1	0	0	Missing	Missing	Missing	Missing	1	0
221-C	23/09/2015 00:00	35	Individual	0		Cold	Dry	9	4. Autumn	no	Growers	Pen floor faeces from pigs	4. Growers	60	good			Trough	Trough	Trough, bell or bowl	1. Solid	straw	Missing	NK	NK	2. NK NA	2. Yes	1. No	1. No	2. indcleaned	4	-1	0	0	1. No Move or mix	-1	NK	NK		0	-1	0	0	Missing	Missing	Missing	Missing	1	0
221-C	23/09/2015 00:00	35	Pooled	1	4,5,12:I:-	Cold	Dry	9	4. Autumn	no	Growers	Pen floor faeces from pigs	4. Growers	60	good			Trough	Trough	Trough, bell or bowl	1. Solid	straw	Missing	NK	NK	2. NK NA	2. Yes	1. No	1. No	2. indcleaned	4	-1	0	0	1. No Move or mix	-1	NK	NK		0	-1	0	0	Missing	Missing	Missing	Missing	1	0
221-C	23/09/2015 00:00	36	Individual	0		Cold	Dry	9	4. Autumn	no	Growers	Pen floor faeces from pigs	4. Growers	60	good			Trough	Trough	Trough, bell or bowl	1. Solid	straw	Missing	NK	NK	2. NK NA	2. Yes	1. No	1. No	2. indcleaned	4	-1	0	0	1. No Move or mix	-1	NK	NK		0	-1	0	0	Missing	Missing	Missing	Missing	1	0
221-C	23/09/2015 00:00	36	Pooled	1	4,5,12:I:-	Cold	Dry	9	4. Autumn	no	Growers	Pen floor faeces from pigs	4. Growers	60	good			Trough	Trough	Trough, bell or bowl	1. Solid	straw	Missing	NK	NK	2. NK NA	2. Yes	1. No	1. No	2. indcleaned	4	-1	0	0	1. No Move or mix	-1	NK	NK		0	-1	0	0	Missing	Missing	Missing	Missing	1	0
221-C	23/09/2015 00:00	37	Individual	0		Cold	Dry	9	4. Autumn	no	Growers	Pen floor faeces from pigs	4. Growers	60	good			Trough	Trough	Trough, bell or bowl	1. Solid	straw	Missing	NK	NK	2. NK NA	2. Yes	1. No	1. No	2. indcleaned	4	-1	0	0	1. No Move or mix	-1	NK	NK		0	-1	0	0	Missing	Missing	Missing	Missing	1	0
221-C	23/09/2015 00:00	37	Pooled	0		Cold	Dry	9	4. Autumn	yes	Bird faeces	Wild bird faeces	4. Growers	60	good			Trough	Trough	Trough, bell or bowl	1. Solid	straw		NK	NK	2. NK NA	2. Yes	1. No	1. No	2. indcleaned	4	-1	0	0	1. No Move or mix	-1	NK	NK		0	-1	0	0	Missing	Missing	Missing	Missing	1	0
221-C	23/09/2015 00:00	38	Individual	0		Cold	Dry	9	4. Autumn	no	Growers	Pen floor faeces from pigs	4. Growers	60	good			Trough	Trough	Trough, bell or bowl	1. Solid	straw	Missing	NK	NK	2. NK NA	2. Yes	1. No	1. No	2. indcleaned	4	-1	0	0	1. No Move or mix	-1	NK	NK		0	-1	0	0	Missing	Missing	Missing	Missing	1	0
221-C	23/09/2015 00:00	38	Pooled	1	4,5,12:I:-	Cold	Dry	9	4. Autumn	yes	Bird faeces	Wild bird faeces	4. Growers	60	good			Trough	Trough	Trough, bell or bowl	1. Solid	straw		NK	NK	2. NK NA	2. Yes	1. No	1. No	2. indcleaned	4	-1	0	0	1. No Move or mix	-1	NK	NK		0	-1	0	0	Missing	Missing	Missing	Missing	1	0
221-C	23/09/2015 00:00	39	Individual	0		Cold	Dry	9	4. Autumn	no	Growers	Pen floor faeces from pigs	4. Growers	60	good			Trough	Trough	Trough, bell or bowl	1. Solid	straw	Missing	NK	NK	2. NK NA	2. Yes	1. No	1. No	2. indcleaned	4	-1	0	0	1. No Move or mix	-1	NK	NK		0	-1	0	0	Missing	Missing	Missing	Missing	1	0
221-C	23/09/2015 00:00	39	Pooled	0		Cold	Dry	9	4. Autumn	no	Bird faeces	Wild bird faeces	4. Growers	60	good			Trough	Trough	Trough, bell or bowl	1. Solid	straw		NK	NK	2. NK NA	2. Yes	1. No	1. No	2. indcleaned	4	-1	0	0	1. No Move or mix	-1	NK	NK		0	-1	0	0	Missing	Missing	Missing	Missing	1	0
221-C	23/09/2015 00:00	40	Individual	0		Cold	Dry	9	4. Autumn	no	Growers	Pen floor faeces from pigs	4. Growers	60	good			Trough	Trough	Trough, bell or bowl	1. Solid	straw	Missing	NK	NK	2. NK NA	2. Yes	1. No	1. No	2. indcleaned	4	-1	0	0	1. No Move or mix	-1	NK	NK		0	-1	0	0	Missing	Missing	Missing	Missing	1	0
221-C	23/09/2015 00:00	40	Pooled	1		Cold	Dry	9	4. Autumn	no	Tractor footwell	Vehicles	4. Growers	60	good			Trough	Trough	Trough, bell or bowl	1. Solid	straw		NK	NK	2. NK NA	2. Yes	1. No	1. No	2. indcleaned	4	-1	0	0	1. No Move or mix	-1	NK	NK		0	-1	0	0	Missing	Missing	Missing	Missing	1	0
221-C	23/09/2015 00:00	41	Individual	0		Cold	Dry	9	4. Autumn	no	Growers	Pen floor faeces from pigs	4. Growers	60	good			Trough	Trough	Trough, bell or bowl	1. Solid	straw	Missing	NK	NK	2. NK NA	2. Yes	1. No	1. No	2. indcleaned	4	-1	0	0	1. No Move or mix	-1	NK	NK		0	-1	0	0	Missing	Missing	Missing	Missing	1	0
221-C	23/09/2015 00:00	42	Individual	0		Cold	Dry	9	4. Autumn	no	Growers	Pen floor faeces from pigs	4. Growers	60	good			Trough	Trough	Trough, bell or bowl	1. Solid	straw	Missing	NK	NK	2. NK NA	2. Yes	1. No	1. No	2. indcleaned	4	-1	0	0	1. No Move or mix	-1	NK	NK		0	-1	0	0	Missing	Missing	Missing	Missing	1	0
221-C	23/09/2015 00:00	43	Individual	0		Cold	Dry	9	4. Autumn	no	Growers	Pen floor faeces from pigs	4. Growers	60	good			Trough	Trough	Trough, bell or bowl	1. Solid	straw	Missing	NK	NK	2. NK NA	2. Yes	1. No	1. No	2. indcleaned	4	-1	0	0	1. No Move or mix	-1	NK	NK		0	-1	0	0	Missing	Missing	Missing	Missing	1	0
221-C	23/09/2015 00:00	44	Individual	0		Cold	Dry	9	4. Autumn	no	Growers	Pen floor faeces from pigs	4. Growers	60	good			Trough	Trough	Trough, bell or bowl	1. Solid	straw	Missing	NK	NK	2. NK NA	2. Yes	1. No	1. No	2. indcleaned	4	-1	0	0	1. No Move or mix	-1	NK	NK		0	-1	0	0	Missing	Missing	Missing	Missing	1	0
221-C	23/09/2015 00:00	45	Individual	0		Cold	Dry	9	4. Autumn	no	Growers	Pen floor faeces from pigs	4. Growers	60	good			Trough	Trough	Trough, bell or bowl	1. Solid	straw	Missing	NK	NK	2. NK NA	2. Yes	1. No	1. No	2. indcleaned	4	-1	0	0	1. No Move or mix	-1	NK	NK		0	-1	0	0	Missing	Missing	Missing	Missing	1	0
221-C	23/09/2015 00:00	46	Individual	0		Cold	Dry	9	4. Autumn	no	Growers	Pen floor faeces from pigs	4. Growers	60	good			Trough	Trough	Trough, bell or bowl	1. Solid	straw	Missing	NK	NK	2. NK NA	2. Yes	1. No	1. No	2. indcleaned	4	-1	0	0	1. No Move or mix	-1	NK	NK		0	-1	0	0	Missing	Missing	Missing	Missing	1	0
221-C	23/09/2015 00:00	47	Individual	1	4,5,12:I:-	Cold	Dry	9	4. Autumn	no	Growers	Pen floor faeces from pigs	4. Growers	60	good			Trough	Trough	Trough, bell or bowl	1. Solid	straw	Missing	NK	NK	2. NK NA	2. Yes	1. No	1. No	2. indcleaned	4	-1	0	0	1. No Move or mix	-1	NK	NK		0	-1	0	0	Missing	Missing	Missing	Missing	1	0
221-C	23/09/2015 00:00	48	Individual	0		Cold	Dry	9	4. Autumn	no	Growers	Pen floor faeces from pigs	4. Growers	60	good			Trough	Trough	Trough, bell or bowl	1. Solid	straw	Missing	NK	NK	2. NK NA	2. Yes	1. No	1. No	2. indcleaned	4	-1	0	0	1. No Move or mix	-1	NK	NK		0	-1	0	0	Missing	Missing	Missing	Missing	1	0
221-C	23/09/2015 00:00	49	Individual	0		Cold	Dry	9	4. Autumn	no	Growers	Pen floor faeces from pigs	4. Growers	60	good			Trough	Trough	Trough, bell or bowl	1. Solid	straw	Missing	NK	NK	2. NK NA	2. Yes	1. No	1. No	2. indcleaned	4	-1	0	0	1. No Move or mix	-1	NK	NK		0	-1	0	0	Missing	Missing	Missing	Missing	1	0
221-C	23/09/2015 00:00	50	Individual	0		Cold	Dry	9	4. Autumn	no	Growers	Pen floor faeces from pigs	4. Growers	60	good			Trough	Trough	Trough, bell or bowl	1. Solid	straw	Missing	NK	NK	2. NK NA	2. Yes	1. No	1. No	2. indcleaned	4	-1	0	0	1. No Move or mix	-1	NK	NK		0	-1	0	0	Missing	Missing	Missing	Missing	1	0
221-C	23/09/2015 00:00	51	Individual	0		Cold	Dry	9	4. Autumn	no	Growers	Pen floor faeces from pigs	4. Growers	60	good			Trough	Trough	Trough, bell or bowl	1. Solid	straw	Missing	NK	NK	2. NK NA	2. Yes	1. No	1. No	2. indcleaned	4	-1	0	0	1. No Move or mix	-1	NK	NK		0	-1	0	0	Missing	Missing	Missing	Missing	1	0
221-C	23/09/2015 00:00	52	Individual	0		Cold	Dry	9	4. Autumn	no	Growers	Pen floor faeces from pigs	4. Growers	60	good			Trough	Trough	Trough, bell or bowl	1. Solid	straw	Missing	NK	NK	2. NK NA	2. Yes	1. No	1. No	2. indcleaned	4	-1	0	0	1. No Move or mix	-1	NK	NK		0	-1	0	0	Missing	Missing	Missing	Missing	1	0
221-C	23/09/2015 00:00	53	Individual	0		Cold	Dry	9	4. Autumn	no	Growers	Pen floor faeces from pigs	4. Growers	60	good			Trough	Trough	Trough, bell or bowl	1. Solid	straw	Missing	NK	NK	2. NK NA	2. Yes	1. No	1. No	2. indcleaned	4	-1	0	0	1. No Move or mix	-1	NK	NK		0	-1	0	0	Missing	Missing	Missing	Missing	1	0
221-C	23/09/2015 00:00	54	Individual	0		Cold	Dry	9	4. Autumn	no	Growers	Pen floor faeces from pigs	4. Growers	60	good			Trough	Trough	Trough, bell or bowl	1. Solid	straw	Missing	NK	NK	2. NK NA	2. Yes	1. No	1. No	2. indcleaned	4	-1	0	0	1. No Move or mix	-1	NK	NK		0	-1	0	0	Missing	Missing	Missing	Missing	1	0
221-C	23/09/2015 00:00	55	Individual	0		Cold	Dry	9	4. Autumn	no	Growers	Pen floor faeces from pigs	4. Growers	60	good			Trough	Trough	Trough, bell or bowl	1. Solid	straw	Missing	NK	NK	2. NK NA	2. Yes	1. No	1. No	2. indcleaned	4	-1	0	0	1. No Move or mix	-1	NK	NK		0	-1	0	0	Missing	Missing	Missing	Missing	1	0
221-C	23/09/2015 00:00	56	Individual	0		Cold	Dry	9	4. Autumn	no	Growers	Pen floor faeces from pigs	4. Growers	60	good			Trough	Trough	Trough, bell or bowl	1. Solid	straw	Missing	NK	NK	2. NK NA	2. Yes	1. No	1. No	2. indcleaned	4	-1	0	0	1. No Move or mix	-1	NK	NK		0	-1	0	0	Missing	Missing	Missing	Missing	1	0
221-C	23/09/2015 00:00	57	Individual	0		Cold	Dry	9	4. Autumn	no	Growers	Pen floor faeces from pigs	4. Growers	60	good			Trough	Trough	Trough, bell or bowl	1. Solid	straw	Missing	NK	NK	2. NK NA	2. Yes	1. No	1. No	2. indcleaned	4	-1	0	0	1. No Move or mix	-1	NK	NK		0	-1	0	0	Missing	Missing	Missing	Missing	1	0
221-C	23/09/2015 00:00	58	Individual	0		Cold	Dry	9	4. Autumn	no	Growers	Pen floor faeces from pigs	4. Growers	60	good			Trough	Trough	Trough, bell or bowl	1. Solid	straw	Missing	NK	NK	2. NK NA	2. Yes	1. No	1. No	2. indcleaned	4	-1	0	0	1. No Move or mix	-1	NK	NK		0	-1	0	0	Missing	Missing	Missing	Missing	1	0
221-C	23/09/2015 00:00	59	Individual	0		Cold	Dry	9	4. Autumn	no	Growers	Pen floor faeces from pigs	4. Growers	60	good			Trough	Trough	Trough, bell or bowl	1. Solid	straw	Missing	NK	NK	2. NK NA	2. Yes	1. No	1. No	2. indcleaned	4	-1	0	0	1. No Move or mix	-1	NK	NK		0	-1	0	0	Missing	Missing	Missing	Missing	1	0
221-C	23/09/2015 00:00	60	Individual	0		Cold	Dry	9	4. Autumn	no	Growers	Pen floor faeces from pigs	4. Growers	60	good			Trough	Trough	Trough, bell or bowl	1. Solid	straw	Missing	NK	NK	2. NK NA	2. Yes	1. No	1. No	2. indcleaned	4	-1	0	0	1. No Move or mix	-1	NK	NK		0	-1	0	0	Missing	Missing	Missing	Missing	1	0
221-C	23/09/2015 00:00	61	Individual	0		Cold	Dry	9	4. Autumn	yes	Growers	Pen floor faeces from pigs	4. Growers	60	good			Trough	Trough	Trough, bell or bowl	1. Solid	straw	Missing	NK	NK	2. NK NA	2. Yes	1. No	1. No	2. indcleaned	4	-1	0	0	1. No Move or mix	-1	NK	NK		0	-1	0	0	Missing	Missing	Missing	Missing	1	0
221-C	23/09/2015 00:00	62	Individual	0		Cold	Dry	9	4. Autumn	yes	Growers	Pen floor faeces from pigs	4. Growers	60	good			Trough	Trough	Trough, bell or bowl	1. Solid	straw	Missing	NK	NK	2. NK NA	2. Yes	1. No	1. No	2. indcleaned	4	-1	0	0	1. No Move or mix	-1	NK	NK		0	-1	0	0	Missing	Missing	Missing	Missing	1	0
221-C	23/09/2015 00:00	63	Individual	0		Cold	Dry	9	4. Autumn	yes	Growers	Pen floor faeces from pigs	4. Growers	60	good			Trough	Trough	Trough, bell or bowl	1. Solid	straw	Missing	NK	NK	2. NK NA	2. Yes	1. No	1. No	2. indcleaned	4	-1	0	0	1. No Move or mix	-1	NK	NK		0	-1	0	0	Missing	Missing	Missing	Missing	1	0
221-C	23/09/2015 00:00	64	Individual	0		Cold	Dry	9	4. Autumn	yes	Growers	Pen floor faeces from pigs	4. Growers	60	good			Trough	Trough	Trough, bell or bowl	1. Solid	straw	Missing	NK	NK	2. NK NA	2. Yes	1. No	1. No	2. indcleaned	4	-1	0	0	1. No Move or mix	-1	NK	NK		0	-1	0	0	Missing	Missing	Missing	Missing	1	0
221-C	23/09/2015 00:00	65	Individual	0		Cold	Dry	9	4. Autumn	yes	Growers	Pen floor faeces from pigs	4. Growers	60	good			Trough	Trough	Trough, bell or bowl	1. Solid	straw	Missing	NK	NK	2. NK NA	2. Yes	1. No	1. No	2. indcleaned	4	-1	0	0	1. No Move or mix	-1	NK	NK		0	-1	0	0	Missing	Missing	Missing	Missing	1	0
221-C	23/09/2015 00:00	66	Individual	0		Cold	Dry	9	4. Autumn	yes	Growers	Pen floor faeces from pigs	4. Growers	60	good			Trough	Trough	Trough, bell or bowl	1. Solid	straw	Missing	NK	NK	2. NK NA	2. Yes	1. No	1. No	2. indcleaned	4	-1	0	0	1. No Move or mix	-1	NK	NK		0	-1	0	0	Missing	Missing	Missing	Missing	1	0
221-C	23/09/2015 00:00	67	Individual	0		Cold	Dry	9	4. Autumn	yes	Growers	Pen floor faeces from pigs	4. Growers	60	good			Trough	Trough	Trough, bell or bowl	1. Solid	straw	Missing	NK	NK	2. NK NA	2. Yes	1. No	1. No	2. indcleaned	4	-1	0	0	1. No Move or mix	-1	NK	NK		0	-1	0	0	Missing	Missing	Missing	Missing	1	0
221-C	23/09/2015 00:00	68	Individual	0		Cold	Dry	9	4. Autumn	yes	Growers	Pen floor faeces from pigs	4. Growers	60	good			Trough	Trough	Trough, bell or bowl	1. Solid	straw	Missing	NK	NK	2. NK NA	2. Yes	1. No	1. No	2. indcleaned	4	-1	0	0	1. No Move or mix	-1	NK	NK		0	-1	0	0	Missing	Missing	Missing	Missing	1	0
221-C	23/09/2015 00:00	69	Individual	0		Cold	Dry	9	4. Autumn	yes	Growers	Pen floor faeces from pigs	4. Growers	60	good			Trough	Trough	Trough, bell or bowl	1. Solid	straw	Missing	NK	NK	2. NK NA	2. Yes	1. No	1. No	2. indcleaned	4	-1	0	0	1. No Move or mix	-1	NK	NK		0	-1	0	0	Missing	Missing	Missing	Missing	1	0
221-C	23/09/2015 00:00	70	Individual	0		Cold	Dry	9	4. Autumn	yes	Growers	Pen floor faeces from pigs	4. Growers	60	good			Trough	Trough	Trough, bell or bowl	1. Solid	straw	Missing	NK	NK	2. NK NA	2. Yes	1. No	1. No	2. indcleaned	4	-1	0	0	1. No Move or mix	-1	NK	NK		0	-1	0	0	Missing	Missing	Missing	Missing	1	0
221-C	23/09/2015 00:00	71	Individual	0		Cold	Dry	9	4. Autumn	yes	Growers	Pen floor faeces from pigs	4. Growers	60	good			Trough	Trough	Trough, bell or bowl	1. Solid	straw	Missing	NK	NK	2. NK NA	2. Yes	1. No	1. No	2. indcleaned	4	-1	0	0	1. No Move or mix	-1	NK	NK		0	-1	0	0	Missing	Missing	Missing	Missing	1	0
221-C	23/09/2015 00:00	72	Individual	0		Cold	Dry	9	4. Autumn	yes	Growers	Pen floor faeces from pigs	4. Growers	60	good			Trough	Trough	Trough, bell or bowl	1. Solid	straw	Missing	NK	NK	2. NK NA	2. Yes	1. No	1. No	2. indcleaned	4	-1	0	0	1. No Move or mix	-1	NK	NK		0	-1	0	0	Missing	Missing	Missing	Missing	1	0
221-C	23/09/2015 00:00	73	Individual	0		Cold	Dry	9	4. Autumn	yes	Growers	Pen floor faeces from pigs	4. Growers	60	good			Trough	Trough	Trough, bell or bowl	1. Solid	straw	Missing	NK	NK	2. NK NA	2. Yes	1. No	1. No	2. indcleaned	4	-1	0	0	1. No Move or mix	-1	NK	NK		0	-1	0	0	Missing	Missing	Missing	Missing	1	0
221-C	23/09/2015 00:00	74	Individual	1	4,5,12:I:-	Cold	Dry	9	4. Autumn	yes	Growers	Pen floor faeces from pigs	4. Growers	60	good			Trough	Trough	Trough, bell or bowl	1. Solid	straw	Missing	NK	NK	2. NK NA	2. Yes	1. No	1. No	2. indcleaned	4	-1	0	0	1. No Move or mix	-1	NK	NK		0	-1	0	0	Missing	Missing	Missing	Missing	1	0
221-C	23/09/2015 00:00	75	Individual	0		Cold	Dry	9	4. Autumn	yes	Growers	Pen floor faeces from pigs	4. Growers	60	good			Trough	Trough	Trough, bell or bowl	1. Solid	straw	Missing	NK	NK	2. NK NA	2. Yes	1. No	1. No	2. indcleaned	4	-1	0	0	1. No Move or mix	-1	NK	NK		0	-1	0	0	Missing	Missing	Missing	Missing	1	0
221-C	23/09/2015 00:00	76	Individual	0		Cold	Dry	9	4. Autumn	yes	Growers	Pen floor faeces from pigs	4. Growers	60	good			Trough	Trough	Trough, bell or bowl	1. Solid	straw	Missing	NK	NK	2. NK NA	2. Yes	1. No	1. No	2. indcleaned	4	-1	0	0	1. No Move or mix	-1	NK	NK		0	-1	0	0	Missing	Missing	Missing	Missing	1	0
221-C	23/09/2015 00:00	77	Individual	0		Cold	Dry	9	4. Autumn	yes	Growers	Pen floor faeces from pigs	4. Growers	60	good			Trough	Trough	Trough, bell or bowl	1. Solid	straw	Missing	NK	NK	2. NK NA	2. Yes	1. No	1. No	2. indcleaned	4	-1	0	0	1. No Move or mix	-1	NK	NK		0	-1	0	0	Missing	Missing	Missing	Missing	1	0
221-C	23/09/2015 00:00	78	Individual	0		Cold	Dry	9	4. Autumn	yes	Growers	Pen floor faeces from pigs	4. Growers	60	good			Trough	Trough	Trough, bell or bowl	1. Solid	straw	Missing	NK	NK	2. NK NA	2. Yes	1. No	1. No	2. indcleaned	4	-1	0	0	1. No Move or mix	-1	NK	NK		0	-1	0	0	Missing	Missing	Missing	Missing	1	0
221-C	23/09/2015 00:00	79	Individual	0		Cold	Dry	9	4. Autumn	yes	Growers	Pen floor faeces from pigs	4. Growers	60	good			Trough	Trough	Trough, bell or bowl	1. Solid	straw	Missing	NK	NK	2. NK NA	2. Yes	1. No	1. No	2. indcleaned	4	-1	0	0	1. No Move or mix	-1	NK	NK		0	-1	0	0	Missing	Missing	Missing	Missing	1	0
221-C	23/09/2015 00:00	80	Individual	0		Cold	Dry	9	4. Autumn	yes	Growers	Pen floor faeces from pigs	4. Growers	60	good			Trough	Trough	Trough, bell or bowl	1. Solid	straw	Missing	NK	NK	2. NK NA	2. Yes	1. No	1. No	2. indcleaned	4	-1	0	0	1. No Move or mix	-1	NK	NK		0	-1	0	0	Missing	Missing	Missing	Missing	1	0
221-C	23/09/2015 00:00	81	Individual	1	4,5,12:I:-	Cold	Dry	9	4. Autumn	yes	Growers	Pen floor faeces from pigs	4. Growers	60	good			Trough	Trough	Trough, bell or bowl	1. Solid	straw	Missing	NK	NK	2. NK NA	2. Yes	1. No	1. No	2. indcleaned	4	-1	0	0	1. No Move or mix	-1	NK	NK		0	-1	0	0	Missing	Missing	Missing	Missing	1	0
221-C	23/09/2015 00:00	82	Individual	0		Cold	Dry	9	4. Autumn	yes	Growers	Pen floor faeces from pigs	4. Growers	60	good			Trough	Trough	Trough, bell or bowl	1. Solid	straw	Missing	NK	NK	2. NK NA	2. Yes	1. No	1. No	2. indcleaned	4	-1	0	0	1. No Move or mix	-1	NK	NK		0	-1	0	0	Missing	Missing	Missing	Missing	1	0
221-C	23/09/2015 00:00	83	Individual	0		Cold	Dry	9	4. Autumn	yes	Growers	Pen floor faeces from pigs	4. Growers	60	good			Trough	Trough	Trough, bell or bowl	1. Solid	straw	Missing	NK	NK	2. NK NA	2. Yes	1. No	1. No	2. indcleaned	4	-1	0	0	1. No Move or mix	-1	NK	NK		0	-1	0	0	Missing	Missing	Missing	Missing	1	0
221-C	23/09/2015 00:00	84	Individual	0		Cold	Dry	9	4. Autumn	yes	Growers	Pen floor faeces from pigs	4. Growers	60	good			Trough	Trough	Trough, bell or bowl	1. Solid	straw	Missing	NK	NK	2. NK NA	2. Yes	1. No	1. No	2. indcleaned	4	-1	0	0	1. No Move or mix	-1	NK	NK		0	-1	0	0	Missing	Missing	Missing	Missing	1	0
221-C	23/09/2015 00:00	85	Individual	0		Cold	Dry	9	4. Autumn	yes	Growers	Pen floor faeces from pigs	4. Growers	60	good			Trough	Trough	Trough, bell or bowl	1. Solid	straw	Missing	NK	NK	2. NK NA	2. Yes	1. No	1. No	2. indcleaned	4	-1	0	0	1. No Move or mix	-1	NK	NK		0	-1	0	0	Missing	Missing	Missing	Missing	1	0
221-C	23/09/2015 00:00	86	Individual	0		Cold	Dry	9	4. Autumn	yes	Growers	Pen floor faeces from pigs	4. Growers	60	good			Trough	Trough	Trough, bell or bowl	1. Solid	straw	Missing	NK	NK	2. NK NA	2. Yes	1. No	1. No	2. indcleaned	4	-1	0	0	1. No Move or mix	-1	NK	NK		0	-1	0	0	Missing	Missing	Missing	Missing	1	0
221-C	23/09/2015 00:00	87	Individual	0		Cold	Dry	9	4. Autumn	yes	Growers	Pen floor faeces from pigs	4. Growers	60	good			Trough	Trough	Trough, bell or bowl	1. Solid	straw	Missing	NK	NK	2. NK NA	2. Yes	1. No	1. No	2. indcleaned	4	-1	0	0	1. No Move or mix	-1	NK	NK		0	-1	0	0	Missing	Missing	Missing	Missing	1	0
221-C	23/09/2015 00:00	88	Individual	0		Cold	Dry	9	4. Autumn	yes	Growers	Pen floor faeces from pigs	4. Growers	60	good			Trough	Trough	Trough, bell or bowl	1. Solid	straw	Missing	NK	NK	2. NK NA	2. Yes	1. No	1. No	2. indcleaned	4	-1	0	0	1. No Move or mix	-1	NK	NK		0	-1	0	0	Missing	Missing	Missing	Missing	1	0
221-C	23/09/2015 00:00	89	Individual	0		Cold	Dry	9	4. Autumn	yes	Growers	Pen floor faeces from pigs	4. Growers	60	good			Trough	Trough	Trough, bell or bowl	1. Solid	straw	Missing	NK	NK	2. NK NA	2. Yes	1. No	1. No	2. indcleaned	4	-1	0	0	1. No Move or mix	-1	NK	NK		0	-1	0	0	Missing	Missing	Missing	Missing	1	0
221-C	23/09/2015 00:00	90	Individual	0		Cold	Dry	9	4. Autumn	yes	Growers	Pen floor faeces from pigs	4. Growers	60	good			Trough	Trough	Trough, bell or bowl	1. Solid	straw	Missing	NK	NK	2. NK NA	2. Yes	1. No	1. No	2. indcleaned	4	-1	0	0	1. No Move or mix	-1	NK	NK		0	-1	0	0	Missing	Missing	Missing	Missing	1	0
221-C	23/09/2015 00:00	91	Individual	0		Cold	Dry	9	4. Autumn	yes	Growers	Pen floor faeces from pigs	4. Growers	60	good			Trough	Trough	Trough, bell or bowl	1. Solid	straw	Missing	NK	NK	2. NK NA	2. Yes	1. No	1. No	2. indcleaned	4	-1	0	0	1. No Move or mix	-1	NK	NK		0	-1	0	0	Missing	Missing	Missing	Missing	1	0
221-C	23/09/2015 00:00	92	Individual	0		Cold	Dry	9	4. Autumn	yes	Growers	Pen floor faeces from pigs	4. Growers	60	good			Trough	Trough	Trough, bell or bowl	1. Solid	straw	Missing	NK	NK	2. NK NA	2. Yes	1. No	1. No	2. indcleaned	4	-1	0	0	1. No Move or mix	-1	NK	NK		0	-1	0	0	Missing	Missing	Missing	Missing	1	0
221-C	23/09/2015 00:00	93	Individual	0		Cold	Dry	9	4. Autumn	yes	Growers	Pen floor faeces from pigs	4. Growers	60	good			Trough	Trough	Trough, bell or bowl	1. Solid	straw	Missing	NK	NK	2. NK NA	2. Yes	1. No	1. No	2. indcleaned	4	-1	0	0	1. No Move or mix	-1	NK	NK		0	-1	0	0	Missing	Missing	Missing	Missing	1	0
221-C	23/09/2015 00:00	94	Individual	0		Cold	Dry	9	4. Autumn	yes	Growers	Pen floor faeces from pigs	4. Growers	60	good			Trough	Trough	Trough, bell or bowl	1. Solid	straw	Missing	NK	NK	2. NK NA	2. Yes	1. No	1. No	2. indcleaned	4	-1	0	0	1. No Move or mix	-1	NK	NK		0	-1	0	0	Missing	Missing	Missing	Missing	1	0
221-C	23/09/2015 00:00	95	Individual	0		Cold	Dry	9	4. Autumn	yes	Growers	Pen floor faeces from pigs	4. Growers	60	good			Trough	Trough	Trough, bell or bowl	1. Solid	straw	Missing	NK	NK	2. NK NA	2. Yes	1. No	1. No	2. indcleaned	4	-1	0	0	1. No Move or mix	-1	NK	NK		0	-1	0	0	Missing	Missing	Missing	Missing	1	0
221-C	23/09/2015 00:00	96	Individual	0		Cold	Dry	9	4. Autumn	yes	Growers	Pen floor faeces from pigs	4. Growers	60	good			Trough	Trough	Trough, bell or bowl	1. Solid	straw	Missing	NK	NK	2. NK NA	2. Yes	1. No	1. No	2. indcleaned	4	-1	0	0	1. No Move or mix	-1	NK	NK		0	-1	0	0	Missing	Missing	Missing	Missing	1	0
221-C	23/09/2015 00:00	97	Individual	0		Cold	Dry	9	4. Autumn	yes	Growers	Pen floor faeces from pigs	4. Growers	60	good			Trough	Trough	Trough, bell or bowl	1. Solid	straw	Missing	NK	NK	2. NK NA	2. Yes	1. No	1. No	2. indcleaned	4	-1	0	0	1. No Move or mix	-1	NK	NK		0	-1	0	0	Missing	Missing	Missing	Missing	1	0
221-C	23/09/2015 00:00	98	Individual	0		Cold	Dry	9	4. Autumn	yes	Growers	Pen floor faeces from pigs	4. Growers	60	good			Trough	Trough	Trough, bell or bowl	1. Solid	straw	Missing	NK	NK	2. NK NA	2. Yes	1. No	1. No	2. indcleaned	4	-1	0	0	1. No Move or mix	-1	NK	NK		0	-1	0	0	Missing	Missing	Missing	Missing	1	0
221-C	23/09/2015 00:00	99	Individual	0		Cold	Dry	9	4. Autumn	yes	Growers	Pen floor faeces from pigs	4. Growers	60	good			Trough	Trough	Trough, bell or bowl	1. Solid	straw	Missing	NK	NK	2. NK NA	2. Yes	1. No	1. No	2. indcleaned	4	-1	0	0	1. No Move or mix	-1	NK	NK		0	-1	0	0	Missing	Missing	Missing	Missing	1	0
221-C	23/09/2015 00:00	100	Individual	0		Cold	Dry	9	4. Autumn	yes	Growers	Pen floor faeces from pigs	4. Growers	60	good			Trough	Trough	Trough, bell or bowl	1. Solid	straw	Missing	NK	NK	2. NK NA	2. Yes	1. No	1. No	2. indcleaned	4	-1	0	0	1. No Move or mix	-1	NK	NK		0	-1	0	0	Missing	Missing	Missing	Missing	1	0
221-C	23/09/2015 00:00	101	Individual	0		Cold	Dry	9	4. Autumn	yes	Growers	Pen floor faeces from pigs	4. Growers	60	good			Trough	Trough	Trough, bell or bowl	1. Solid	straw	Missing	NK	NK	2. NK NA	2. Yes	1. No	1. No	2. indcleaned	4	-1	0	0	1. No Move or mix	-1	NK	NK		0	-1	0	0	Missing	Missing	Missing	Missing	1	0
221-C	23/09/2015 00:00	102	Individual	0		Cold	Dry	9	4. Autumn	yes	Growers	Pen floor faeces from pigs	4. Growers	60	good			Trough	Trough	Trough, bell or bowl	1. Solid	straw	Missing	NK	NK	2. NK NA	2. Yes	1. No	1. No	2. indcleaned	4	-1	0	0	1. No Move or mix	-1	NK	NK		0	-1	0	0	Missing	Missing	Missing	Missing	1	0
221-C	23/09/2015 00:00	103	Individual	0		Cold	Dry	9	4. Autumn	yes	Growers	Pen floor faeces from pigs	4. Growers	60	good			Trough	Trough	Trough, bell or bowl	1. Solid	straw	Missing	NK	NK	2. NK NA	2. Yes	1. No	1. No	2. indcleaned	4	-1	0	0	1. No Move or mix	-1	NK	NK		0	-1	0	0	Missing	Missing	Missing	Missing	1	0
221-C	23/09/2015 00:00	104	Individual	0		Cold	Dry	9	4. Autumn	yes	Growers	Pen floor faeces from pigs	4. Growers	60	good			Trough	Trough	Trough, bell or bowl	1. Solid	straw	Missing	NK	NK	2. NK NA	2. Yes	1. No	1. No	2. indcleaned	4	-1	0	0	1. No Move or mix	-1	NK	NK		0	-1	0	0	Missing	Missing	Missing	Missing	1	0
221-C	23/09/2015 00:00	105	Individual	0		Cold	Dry	9	4. Autumn	yes	Growers	Pen floor faeces from pigs	4. Growers	60	good			Trough	Trough	Trough, bell or bowl	1. Solid	straw	Missing	NK	NK	2. NK NA	2. Yes	1. No	1. No	2. indcleaned	4	-1	0	0	1. No Move or mix	-1	NK	NK		0	-1	0	0	Missing	Missing	Missing	Missing	1	0
221-C	23/09/2015 00:00	106	Individual	1	4,5,12:I:-	Cold	Dry	9	4. Autumn	yes	Growers	Pen floor faeces from pigs	4. Growers	60	good			Trough	Trough	Trough, bell or bowl	1. Solid	straw	Missing	NK	NK	2. NK NA	2. Yes	1. No	1. No	2. indcleaned	4	-1	0	0	1. No Move or mix	-1	NK	NK		0	-1	0	0	Missing	Missing	Missing	Missing	1	0
221-C	23/09/2015 00:00	107	Individual	0		Cold	Dry	9	4. Autumn	yes	Growers	Pen floor faeces from pigs	4. Growers	60	good			Trough	Trough	Trough, bell or bowl	1. Solid	straw	Missing	NK	NK	2. NK NA	2. Yes	1. No	1. No	2. indcleaned	4	-1	0	0	1. No Move or mix	-1	NK	NK		0	-1	0	0	Missing	Missing	Missing	Missing	1	0
221-C	23/09/2015 00:00	108	Individual	0		Cold	Dry	9	4. Autumn	yes	Growers	Pen floor faeces from pigs	4. Growers	60	good			Trough	Trough	Trough, bell or bowl	1. Solid	straw	Missing	NK	NK	2. NK NA	2. Yes	1. No	1. No	2. indcleaned	4	-1	0	0	1. No Move or mix	-1	NK	NK		0	-1	0	0	Missing	Missing	Missing	Missing	1	0
221-C	23/09/2015 00:00	109	Individual	1	4,5,12:I:-	Cold	Dry	9	4. Autumn	yes	Growers	Pen floor faeces from pigs	4. Growers	60	good			Trough	Trough	Trough, bell or bowl	1. Solid	straw	Missing	NK	NK	2. NK NA	2. Yes	1. No	1. No	2. indcleaned	4	-1	0	0	1. No Move or mix	-1	NK	NK		0	-1	0	0	Missing	Missing	Missing	Missing	1	0
221-C	23/09/2015 00:00	110	Individual	0		Cold	Dry	9	4. Autumn	yes	Growers	Pen floor faeces from pigs	4. Growers	60	good			Trough	Trough	Trough, bell or bowl	1. Solid	straw	Missing	NK	NK	2. NK NA	2. Yes	1. No	1. No	2. indcleaned	4	-1	0	0	1. No Move or mix	-1	NK	NK		0	-1	0	0	Missing	Missing	Missing	Missing	1	0
221-C	23/09/2015 00:00	111	Individual	0		Cold	Dry	9	4. Autumn	yes	Growers	Pen floor faeces from pigs	4. Growers	60	good			Trough	Trough	Trough, bell or bowl	1. Solid	straw	Missing	NK	NK	2. NK NA	2. Yes	1. No	1. No	2. indcleaned	4	-1	0	0	1. No Move or mix	-1	NK	NK		0	-1	0	0	Missing	Missing	Missing	Missing	1	0
221-C	23/09/2015 00:00	112	Individual	0		Cold	Dry	9	4. Autumn	yes	Growers	Pen floor faeces from pigs	4. Growers	60	good			Trough	Trough	Trough, bell or bowl	1. Solid	straw	Missing	NK	NK	2. NK NA	2. Yes	1. No	1. No	2. indcleaned	4	-1	0	0	1. No Move or mix	-1	NK	NK		0	-1	0	0	Missing	Missing	Missing	Missing	1	0
221-C	23/09/2015 00:00	113	Individual	0		Cold	Dry	9	4. Autumn	yes	Growers	Pen floor faeces from pigs	4. Growers	60	good			Trough	Trough	Trough, bell or bowl	1. Solid	straw	Missing	NK	NK	2. NK NA	2. Yes	1. No	1. No	2. indcleaned	4	-1	0	0	1. No Move or mix	-1	NK	NK		0	-1	0	0	Missing	Missing	Missing	Missing	1	0
221-C	23/09/2015 00:00	114	Individual	0		Cold	Dry	9	4. Autumn	yes	Growers	Pen floor faeces from pigs	4. Growers	60	good			Trough	Trough	Trough, bell or bowl	1. Solid	straw	Missing	NK	NK	2. NK NA	2. Yes	1. No	1. No	2. indcleaned	4	-1	0	0	1. No Move or mix	-1	NK	NK		0	-1	0	0	Missing	Missing	Missing	Missing	1	0
221-C	23/09/2015 00:00	115	Individual	0		Cold	Dry	9	4. Autumn	yes	Growers	Pen floor faeces from pigs	4. Growers	60	good			Trough	Trough	Trough, bell or bowl	1. Solid	straw	Missing	NK	NK	2. NK NA	2. Yes	1. No	1. No	2. indcleaned	4	-1	0	0	1. No Move or mix	-1	NK	NK		0	-1	0	0	Missing	Missing	Missing	Missing	1	0
221-C	23/09/2015 00:00	116	Individual	0		Cold	Dry	9	4. Autumn	yes	Growers	Pen floor faeces from pigs	4. Growers	60	good			Trough	Trough	Trough, bell or bowl	1. Solid	straw	Missing	NK	NK	2. NK NA	2. Yes	1. No	1. No	2. indcleaned	4	-1	0	0	1. No Move or mix	-1	NK	NK		0	-1	0	0	Missing	Missing	Missing	Missing	1	0
221-C	23/09/2015 00:00	117	Individual	0		Cold	Dry	9	4. Autumn	yes	Growers	Pen floor faeces from pigs	4. Growers	60	good			Trough	Trough	Trough, bell or bowl	1. Solid	straw	Missing	NK	NK	2. NK NA	2. Yes	1. No	1. No	2. indcleaned	4	-1	0	0	1. No Move or mix	-1	NK	NK		0	-1	0	0	Missing	Missing	Missing	Missing	1	0
221-C	23/09/2015 00:00	118	Individual	0		Cold	Dry	9	4. Autumn	yes	Growers	Pen floor faeces from pigs	4. Growers	60	good			Trough	Trough	Trough, bell or bowl	1. Solid	straw	Missing	NK	NK	2. NK NA	2. Yes	1. No	1. No	2. indcleaned	4	-1	0	0	1. No Move or mix	-1	NK	NK		0	-1	0	0	Missing	Missing	Missing	Missing	1	0
221-C	23/09/2015 00:00	119	Individual	0		Cold	Dry	9	4. Autumn	yes	Growers	Pen floor faeces from pigs	4. Growers	60	good			Trough	Trough	Trough, bell or bowl	1. Solid	straw	Missing	NK	NK	2. NK NA	2. Yes	1. No	1. No	2. indcleaned	4	-1	0	0	1. No Move or mix	-1	NK	NK		0	-1	0	0	Missing	Missing	Missing	Missing	1	0
221-C	23/09/2015 00:00	120	Individual	0		Cold	Dry	9	4. Autumn	yes	Growers	Pen floor faeces from pigs	4. Growers	60	good			Trough	Trough	Trough, bell or bowl	1. Solid	straw	Missing	NK	NK	2. NK NA	2. Yes	1. No	1. No	2. indcleaned	4	-1	0	0	1. No Move or mix	-1	NK	NK		0	-1	0	0	Missing	Missing	Missing	Missing	1	0
222-C	12/02/2015 00:00	1	Individual	0		Cold	Dry	2	1. Winter	Yes	Finishers	Pen floor faeces from pigs	5. Finishers	200	good	natural		Trough	Trough and Nipple	Nipples and other	1. Solid	straw	Not solid	3 Weeks	2-3 weeks	Daily	1. No	2. Yes	2. Yes	4. washed and disinfected	4	0	-1	0	2. move to new pen no mix	-1	NK	NK		0	-1	0	0	Missing	Missing	Missing	Missing	1	0
222-C	12/02/2015 00:00	1	Pooled	0		Cold	Dry	2	1. Winter	Yes	Finishers	Pen floor faeces from pigs	5. Finishers	200	good	natural		Trough	Trough and Nipple	Nipples and other	1. Solid	straw	Not solid	3 Weeks	2-3 weeks	Daily	1. No	2. Yes	2. Yes	4. washed and disinfected	4	0	-1	0	2. move to new pen no mix	-1	NK	NK		0	-1	0	0	Missing	Missing	Missing	Missing	1	0
222-C	12/02/2015 00:00	2	Individual	1	TYPHIMURIUM	Cold	Dry	2	1. Winter	Yes	Finishers	Pen floor faeces from pigs	5. Finishers	200	good	natural		Trough	Trough and Nipple	Nipples and other	1. Solid	straw	Not solid	3 Weeks	2-3 weeks	Daily	1. No	2. Yes	2. Yes	4. washed and disinfected	4	0	-1	0	2. move to new pen no mix	-1	NK	NK		0	-1	0	0	Missing	Missing	Missing	Missing	1	0
222-C	12/02/2015 00:00	2	Pooled	0		Cold	Dry	2	1. Winter	Yes	Finishers	Pen floor faeces from pigs	5. Finishers	200	good	natural		Trough	Trough and Nipple	Nipples and other	1. Solid	straw	Not solid	3 Weeks	2-3 weeks	Daily	1. No	2. Yes	2. Yes	4. washed and disinfected	4	0	-1	0	2. move to new pen no mix	-1	NK	NK		0	-1	0	0	Missing	Missing	Missing	Missing	1	0
222-C	12/02/2015 00:00	3	Individual	0		Cold	Dry	2	1. Winter	Yes	Finishers	Pen floor faeces from pigs	5. Finishers	200	good	natural		Trough	Trough and Nipple	Nipples and other	1. Solid	straw	Not solid	3 Weeks	2-3 weeks	Daily	1. No	2. Yes	2. Yes	4. washed and disinfected	4	0	-1	0	2. move to new pen no mix	-1	NK	NK		0	-1	0	0	Missing	Missing	Missing	Missing	1	0
222-C	12/02/2015 00:00	3	Pooled	0		Cold	Dry	2	1. Winter	Yes	Finishers	Pen floor faeces from pigs	5. Finishers	200	good	natural		Trough	Trough and Nipple	Nipples and other	1. Solid	straw	Not solid	3 Weeks	2-3 weeks	Daily	1. No	2. Yes	2. Yes	4. washed and disinfected	4	0	-1	0	2. move to new pen no mix	-1	NK	NK		0	-1	0	0	Missing	Missing	Missing	Missing	1	0
222-C	12/02/2015 00:00	4	Individual	0		Cold	Dry	2	1. Winter	Yes	Finishers	Pen floor faeces from pigs	5. Finishers	200	good	natural		Trough	Trough and Nipple	Nipples and other	1. Solid	straw	Not solid	3 Weeks	2-3 weeks	Daily	1. No	2. Yes	2. Yes	4. washed and disinfected	4	0	-1	0	2. move to new pen no mix	-1	NK	NK		0	-1	0	0	Missing	Missing	Missing	Missing	1	0
222-C	12/02/2015 00:00	4	Pooled	0		Cold	Dry	2	1. Winter	Yes	Finishers	Pen floor faeces from pigs	5. Finishers	200	good	natural		Trough	Trough and Nipple	Nipples and other	1. Solid	straw	Not solid	3 Weeks	2-3 weeks	Daily	1. No	2. Yes	2. Yes	4. washed and disinfected	4	0	-1	0	2. move to new pen no mix	-1	NK	NK		0	-1	0	0	Missing	Missing	Missing	Missing	1	0
222-C	12/02/2015 00:00	5	Individual	1	TYPHIMURIUM	Cold	Dry	2	1. Winter	Yes	Finishers	Pen floor faeces from pigs	5. Finishers	200	good	natural		Trough	Trough and Nipple	Nipples and other	1. Solid	straw	Not solid	3 Weeks	2-3 weeks	Daily	1. No	2. Yes	2. Yes	4. washed and disinfected	4	0	-1	0	2. move to new pen no mix	-1	NK	NK		0	-1	0	0	Missing	Missing	Missing	Missing	1	0
222-C	12/02/2015 00:00	5	Pooled	0		Cold	Dry	2	1. Winter	Yes	Finishers	Pen floor faeces from pigs	5. Finishers	200	good	natural		Trough	Trough and Nipple	Nipples and other	1. Solid	straw	Not solid	3 Weeks	2-3 weeks	Daily	1. No	2. Yes	2. Yes	4. washed and disinfected	4	0	-1	0	2. move to new pen no mix	-1	NK	NK		0	-1	0	0	Missing	Missing	Missing	Missing	1	0
222-C	12/02/2015 00:00	6	Individual	0		Cold	Dry	2	1. Winter	Yes	Finishers	Pen floor faeces from pigs	5. Finishers	200	good	natural		Trough	Trough and Nipple	Nipples and other	1. Solid	straw	Not solid	3 Weeks	2-3 weeks	Daily	1. No	2. Yes	2. Yes	4. washed and disinfected	4	0	-1	0	2. move to new pen no mix	-1	NK	NK		0	-1	0	0	Missing	Missing	Missing	Missing	1	0
222-C	12/02/2015 00:00	6	Pooled	1	TYPHIMURIUM	Cold	Dry	2	1. Winter	Yes	Finishers	Pen floor faeces from pigs	5. Finishers	200	good	natural		Trough	Trough and Nipple	Nipples and other	1. Solid	straw	Not solid	3 Weeks	2-3 weeks	Daily	1. No	2. Yes	2. Yes	4. washed and disinfected	4	0	-1	0	2. move to new pen no mix	-1	NK	NK		0	-1	0	0	Missing	Missing	Missing	Missing	1	0
222-C	12/02/2015 00:00	7	Individual	0		Cold	Dry	2	1. Winter	Yes	Finishers	Pen floor faeces from pigs	5. Finishers	200	good	natural		Trough	Trough and Nipple	Nipples and other	1. Solid	straw	Not solid	3 Weeks	2-3 weeks	Daily	1. No	2. Yes	2. Yes	4. washed and disinfected	4	0	-1	0	2. move to new pen no mix	-1	NK	NK		0	-1	0	0	Missing	Missing	Missing	Missing	1	0
222-C	12/02/2015 00:00	7	Pooled	0		Cold	Dry	2	1. Winter	Yes	Finishers	Pen floor faeces from pigs	5. Finishers	200	good	natural		Trough	Trough and Nipple	Nipples and other	1. Solid	straw	Not solid	3 Weeks	2-3 weeks	Daily	1. No	2. Yes	2. Yes	4. washed and disinfected	4	0	-1	0	2. move to new pen no mix	-1	NK	NK		0	-1	0	0	Missing	Missing	Missing	Missing	1	0
222-C	12/02/2015 00:00	8	Individual	1	TYPHIMURIUM	Cold	Dry	2	1. Winter	Yes	Finishers	Pen floor faeces from pigs	5. Finishers	200	good	natural		Trough	Trough and Nipple	Nipples and other	1. Solid	straw	Not solid	3 Weeks	2-3 weeks	Daily	1. No	2. Yes	2. Yes	4. washed and disinfected	4	0	-1	0	2. move to new pen no mix	-1	NK	NK		0	-1	0	0	Missing	Missing	Missing	Missing	1	0
222-C	12/02/2015 00:00	8	Pooled	0		Cold	Dry	2	1. Winter	Yes	Finishers	Pen floor faeces from pigs	5. Finishers	200	good	natural		Trough	Trough and Nipple	Nipples and other	1. Solid	straw	Not solid	3 Weeks	2-3 weeks	Daily	1. No	2. Yes	2. Yes	4. washed and disinfected	4	0	-1	0	2. move to new pen no mix	-1	NK	NK		0	-1	0	0	Missing	Missing	Missing	Missing	1	0
222-C	12/02/2015 00:00	9	Individual	0		Cold	Dry	2	1. Winter	Yes	Finishers	Pen floor faeces from pigs	5. Finishers	200	good	natural		Trough	Trough and Nipple	Nipples and other	1. Solid	straw	Not solid	3 Weeks	2-3 weeks	Daily	1. No	2. Yes	2. Yes	4. washed and disinfected	4	0	-1	0	2. move to new pen no mix	-1	NK	NK		0	-1	0	0	Missing	Missing	Missing	Missing	1	0
222-C	12/02/2015 00:00	9	Pooled	0		Cold	Dry	2	1. Winter	Yes	Finishers	Pen floor faeces from pigs	5. Finishers	200	good	natural		Trough	Trough and Nipple	Nipples and other	1. Solid	straw	Not solid	3 Weeks	2-3 weeks	Daily	1. No	2. Yes	2. Yes	4. washed and disinfected	4	0	-1	0	2. move to new pen no mix	-1	NK	NK		0	-1	0	0	Missing	Missing	Missing	Missing	1	0
222-C	12/02/2015 00:00	10	Individual	0		Cold	Dry	2	1. Winter	Yes	Finishers	Pen floor faeces from pigs	5. Finishers	200	good	natural		Trough	Trough and Nipple	Nipples and other	1. Solid	straw	Not solid	3 Weeks	2-3 weeks	Daily	1. No	2. Yes	2. Yes	4. washed and disinfected	4	0	-1	0	2. move to new pen no mix	-1	NK	NK		0	-1	0	0	Missing	Missing	Missing	Missing	1	0
222-C	12/02/2015 00:00	10	Pooled	0		Cold	Dry	2	1. Winter	Yes	Finishers	Pen floor faeces from pigs	5. Finishers	200	good	natural		Trough	Trough and Nipple	Nipples and other	1. Solid	straw	Not solid	3 Weeks	2-3 weeks	Daily	1. No	2. Yes	2. Yes	4. washed and disinfected	4	0	-1	0	2. move to new pen no mix	-1	NK	NK		0	-1	0	0	Missing	Missing	Missing	Missing	1	0
222-C	12/02/2015 00:00	11	Individual	0		Cold	Dry	2	1. Winter	Yes	Finishers	Pen floor faeces from pigs	5. Finishers	200	good	natural		Trough	Trough and Nipple	Nipples and other	1. Solid	straw	Not solid	3 Weeks	2-3 weeks	Daily	1. No	2. Yes	2. Yes	4. washed and disinfected	4	0	-1	0	2. move to new pen no mix	-1	NK	NK		0	-1	0	0	Missing	Missing	Missing	Missing	1	0
222-C	12/02/2015 00:00	11	Pooled	1	TYPHIMURIUM	Cold	Dry	2	1. Winter	Yes	Finishers	Pen floor faeces from pigs	5. Finishers	200	good	natural		Trough	Trough and Nipple	Nipples and other	1. Solid	straw	Not solid	3 Weeks	2-3 weeks	Daily	1. No	2. Yes	2. Yes	4. washed and disinfected	4	0	-1	0	2. move to new pen no mix	-1	NK	NK		0	-1	0	0	Missing	Missing	Missing	Missing	1	0
222-C	12/02/2015 00:00	12	Individual	0		Cold	Dry	2	1. Winter	Yes	Finishers	Pen floor faeces from pigs	5. Finishers	200	good	natural		Trough	Trough and Nipple	Nipples and other	1. Solid	straw	Not solid	3 Weeks	2-3 weeks	Daily	1. No	2. Yes	2. Yes	4. washed and disinfected	4	0	-1	0	2. move to new pen no mix	-1	NK	NK		0	-1	0	0	Missing	Missing	Missing	Missing	1	0
222-C	12/02/2015 00:00	12	Pooled	0		Cold	Dry	2	1. Winter	Yes	Finishers	Pen floor faeces from pigs	5. Finishers	200	good	natural		Trough	Trough and Nipple	Nipples and other	1. Solid	straw	Not solid	3 Weeks	2-3 weeks	Daily	1. No	2. Yes	2. Yes	4. washed and disinfected	4	0	-1	0	2. move to new pen no mix	-1	NK	NK		0	-1	0	0	Missing	Missing	Missing	Missing	1	0
222-C	12/02/2015 00:00	13	Individual	0		Cold	Dry	2	1. Winter	Yes	Finishers	Pen floor faeces from pigs	5. Finishers	200	good	natural		Trough	Trough and Nipple	Nipples and other	1. Solid	straw	Not solid	3 Weeks	2-3 weeks	Daily	1. No	2. Yes	2. Yes	4. washed and disinfected	4	0	-1	0	2. move to new pen no mix	-1	NK	NK		0	-1	0	0	Missing	Missing	Missing	Missing	1	0
222-C	12/02/2015 00:00	13	Pooled	0		Cold	Dry	2	1. Winter	Yes	Finishers	Pen floor faeces from pigs	5. Finishers	200	good	natural		Trough	Trough and Nipple	Nipples and other	1. Solid	straw	Not solid	3 Weeks	2-3 weeks	Daily	1. No	2. Yes	2. Yes	4. washed and disinfected	4	0	-1	0	2. move to new pen no mix	-1	NK	NK		0	-1	0	0	Missing	Missing	Missing	Missing	1	0
222-C	12/02/2015 00:00	14	Individual	0		Cold	Dry	2	1. Winter	Yes	Finishers	Pen floor faeces from pigs	5. Finishers	200	good	natural		Trough	Trough and Nipple	Nipples and other	1. Solid	straw	Not solid	3 Weeks	2-3 weeks	Daily	1. No	2. Yes	2. Yes	4. washed and disinfected	4	0	-1	0	2. move to new pen no mix	-1	NK	NK		0	-1	0	0	Missing	Missing	Missing	Missing	1	0
222-C	12/02/2015 00:00	14	Pooled	1	TYPHIMURIUM	Cold	Dry	2	1. Winter	Yes	Finishers	Pen floor faeces from pigs	5. Finishers	200	good	natural		Trough	Trough and Nipple	Nipples and other	1. Solid	straw	Not solid	3 Weeks	2-3 weeks	Daily	1. No	2. Yes	2. Yes	4. washed and disinfected	4	0	-1	0	2. move to new pen no mix	-1	NK	NK		0	-1	0	0	Missing	Missing	Missing	Missing	1	0
222-C	12/02/2015 00:00	15	Individual	1	TYPHIMURIUM	Cold	Dry	2	1. Winter	Yes	Finishers	Pen floor faeces from pigs	5. Finishers	200	good	natural		Trough	Trough and Nipple	Nipples and other	1. Solid	straw	Not solid	3 Weeks	2-3 weeks	Daily	1. No	2. Yes	2. Yes	4. washed and disinfected	4	0	-1	0	2. move to new pen no mix	-1	NK	NK		0	-1	0	0	Missing	Missing	Missing	Missing	1	0
222-C	12/02/2015 00:00	15	Pooled	0		Cold	Dry	2	1. Winter	Yes	Finishers	Pen floor faeces from pigs	5. Finishers	200	good	natural		Trough	Trough and Nipple	Nipples and other	1. Solid	straw	Not solid	3 Weeks	2-3 weeks	Daily	1. No	2. Yes	2. Yes	4. washed and disinfected	4	0	-1	0	2. move to new pen no mix	-1	NK	NK		0	-1	0	0	Missing	Missing	Missing	Missing	1	0
222-C	12/02/2015 00:00	16	Individual	0		Cold	Dry	2	1. Winter	Yes	Finishers	Pen floor faeces from pigs	5. Finishers	200	good	natural		Trough	Trough and Nipple	Nipples and other	1. Solid	straw	Not solid	3 Weeks	2-3 weeks	Daily	1. No	2. Yes	2. Yes	4. washed and disinfected	4	0	-1	0	2. move to new pen no mix	-1	NK	NK		0	-1	0	0	Missing	Missing	Missing	Missing	1	0
222-C	12/02/2015 00:00	16	Pooled	0		Cold	Dry	2	1. Winter	Yes	Finishers	Pen floor faeces from pigs	5. Finishers	200	good	natural		Trough	Trough and Nipple	Nipples and other	1. Solid	straw	Not solid	3 Weeks	2-3 weeks	Daily	1. No	2. Yes	2. Yes	4. washed and disinfected	4	0	-1	0	2. move to new pen no mix	-1	NK	NK		0	-1	0	0	Missing	Missing	Missing	Missing	1	0
222-C	12/02/2015 00:00	17	Individual	0		Cold	Dry	2	1. Winter	Yes	Finishers	Pen floor faeces from pigs	5. Finishers	200	good	natural		Trough	Trough and Nipple	Nipples and other	1. Solid	straw	Not solid	3 Weeks	2-3 weeks	Daily	1. No	2. Yes	2. Yes	4. washed and disinfected	4	0	-1	0	2. move to new pen no mix	-1	NK	NK		0	-1	0	0	Missing	Missing	Missing	Missing	1	0
222-C	12/02/2015 00:00	17	Pooled	1	TYPHIMURIUM	Cold	Dry	2	1. Winter	Yes	Finishers	Pen floor faeces from pigs	5. Finishers	200	good	natural		Trough	Trough and Nipple	Nipples and other	1. Solid	straw	Not solid	3 Weeks	2-3 weeks	Daily	1. No	2. Yes	2. Yes	4. washed and disinfected	4	0	-1	0	2. move to new pen no mix	-1	NK	NK		0	-1	0	0	Missing	Missing	Missing	Missing	1	0
222-C	12/02/2015 00:00	18	Individual	0		Cold	Dry	2	1. Winter	Yes	Finishers	Pen floor faeces from pigs	5. Finishers	200	good	natural		Trough	Trough and Nipple	Nipples and other	1. Solid	straw	Not solid	3 Weeks	2-3 weeks	Daily	1. No	2. Yes	2. Yes	4. washed and disinfected	4	0	-1	0	2. move to new pen no mix	-1	NK	NK		0	-1	0	0	Missing	Missing	Missing	Missing	1	0
222-C	12/02/2015 00:00	18	Pooled	0		Cold	Dry	2	1. Winter	Yes	Finishers	Pen floor faeces from pigs	5. Finishers	200	good	natural		Trough	Trough and Nipple	Nipples and other	1. Solid	straw	Not solid	3 Weeks	2-3 weeks	Daily	1. No	2. Yes	2. Yes	4. washed and disinfected	4	0	-1	0	2. move to new pen no mix	-1	NK	NK		0	-1	0	0	Missing	Missing	Missing	Missing	1	0
222-C	12/02/2015 00:00	19	Individual	0		Cold	Dry	2	1. Winter	Yes	Finishers	Pen floor faeces from pigs	5. Finishers	200	good	natural		Trough	Trough and Nipple	Nipples and other	1. Solid	straw	Not solid	3 Weeks	2-3 weeks	Daily	1. No	2. Yes	2. Yes	4. washed and disinfected	4	0	-1	0	2. move to new pen no mix	-1	NK	NK		0	-1	0	0	Missing	Missing	Missing	Missing	1	0
222-C	12/02/2015 00:00	19	Pooled	0		Cold	Dry	2	1. Winter	Yes	Finishers	Pen floor faeces from pigs	5. Finishers	200	good	natural		Trough	Trough and Nipple	Nipples and other	1. Solid	straw	Not solid	3 Weeks	2-3 weeks	Daily	1. No	2. Yes	2. Yes	4. washed and disinfected	4	0	-1	0	2. move to new pen no mix	-1	NK	NK		0	-1	0	0	Missing	Missing	Missing	Missing	1	0
222-C	12/02/2015 00:00	20	Individual	0		Cold	Dry	2	1. Winter	Yes	Finishers	Pen floor faeces from pigs	5. Finishers	200	good	natural		Trough	Trough and Nipple	Nipples and other	1. Solid	straw	Not solid	3 Weeks	2-3 weeks	Daily	1. No	2. Yes	2. Yes	4. washed and disinfected	4	0	-1	0	2. move to new pen no mix	-1	NK	NK		0	-1	0	0	Missing	Missing	Missing	Missing	1	0
222-C	12/02/2015 00:00	20	Pooled	1	TYPHIMURIUM	Cold	Dry	2	1. Winter	Yes	Finishers	Pen floor faeces from pigs	5. Finishers	200	good	natural		Trough	Trough and Nipple	Nipples and other	1. Solid	straw	Not solid	3 Weeks	2-3 weeks	Daily	1. No	2. Yes	2. Yes	4. washed and disinfected	4	0	-1	0	2. move to new pen no mix	-1	NK	NK		0	-1	0	0	Missing	Missing	Missing	Missing	1	0
222-C	12/02/2015 00:00	21	Individual	0		Cold	Dry	2	1. Winter	Yes	Finishers	Pen floor faeces from pigs	5. Finishers	200	good	natural		Trough	Trough and Nipple	Nipples and other	1. Solid	straw	Not solid	3 Weeks	2-3 weeks	Daily	1. No	2. Yes	2. Yes	4. washed and disinfected	4	0	-1	0	2. move to new pen no mix	-1	NK	NK		0	-1	0	0	Missing	Missing	Missing	Missing	1	0
222-C	12/02/2015 00:00	21	Pooled	0		Cold	Dry	2	1. Winter	Yes	Bird faeces	Wild bird faeces	5. Finishers	200	good	natural		Trough	Trough and Nipple	Nipples and other	1. Solid	straw	Not solid	3 Weeks	2-3 weeks	Daily	1. No	2. Yes	2. Yes	4. washed and disinfected	4	0	-1	0	2. move to new pen no mix	-1	NK	NK		0	-1	0	0	Missing	Missing	Missing	Missing	1	0
222-C	12/02/2015 00:00	22	Individual	0		Cold	Dry	2	1. Winter	Yes	Finishers	Pen floor faeces from pigs	5. Finishers	200	good	natural		Trough	Trough and Nipple	Nipples and other	1. Solid	straw	Not solid	3 Weeks	2-3 weeks	Daily	1. No	2. Yes	2. Yes	4. washed and disinfected	4	0	-1	0	2. move to new pen no mix	-1	NK	NK		0	-1	0	0	Missing	Missing	Missing	Missing	1	0
222-C	12/02/2015 00:00	22	Pooled	0		Cold	Dry	2	1. Winter	Yes	Bird faeces	Wild bird faeces	5. Finishers	200	good	natural		Trough	Trough and Nipple	Nipples and other	1. Solid	straw	Not solid	3 Weeks	2-3 weeks	Daily	1. No	2. Yes	2. Yes	4. washed and disinfected	4	0	-1	0	2. move to new pen no mix	-1	NK	NK		0	-1	0	0	Missing	Missing	Missing	Missing	1	0
222-C	12/02/2015 00:00	23	Individual	0		Cold	Dry	2	1. Winter	Yes	Finishers	Pen floor faeces from pigs	5. Finishers	200	good	natural		Trough	Trough and Nipple	Nipples and other	1. Solid	straw	Not solid	3 Weeks	2-3 weeks	Daily	1. No	2. Yes	2. Yes	4. washed and disinfected	4	0	-1	0	2. move to new pen no mix	-1	NK	NK		0	-1	0	0	Missing	Missing	Missing	Missing	1	0
222-C	12/02/2015 00:00	23	Pooled	1	TYPHIMURIUM	Cold	Dry	2	1. Winter	Yes	Rodents droppings	Rodent faeces/carcases	5. Finishers	200	good	natural		Trough	Trough and Nipple	Nipples and other	1. Solid	straw	Not solid	3 Weeks	2-3 weeks	Daily	1. No	2. Yes	2. Yes	4. washed and disinfected	4	0	-1	0	2. move to new pen no mix	-1	NK	NK		0	-1	0	0	Missing	Missing	Missing	Missing	1	0
222-C	12/02/2015 00:00	24	Individual	0		Cold	Dry	2	1. Winter	Yes	Finishers	Pen floor faeces from pigs	5. Finishers	200	good	natural		Trough	Trough and Nipple	Nipples and other	1. Solid	straw	Not solid	3 Weeks	2-3 weeks	Daily	1. No	2. Yes	2. Yes	4. washed and disinfected	4	0	-1	0	2. move to new pen no mix	-1	NK	NK		0	-1	0	0	Missing	Missing	Missing	Missing	1	0
222-C	12/02/2015 00:00	24	Pooled	0		Cold	Dry	2	1. Winter	No	Finishers	Pen floor faeces from pigs	5. Finishers	200	good	natural		Trough	Trough and Nipple	Nipples and other	1. Solid	straw	Not solid	3 Weeks	2-3 weeks	Daily	1. No	2. Yes	2. Yes	4. washed and disinfected	4	0	-1	0	2. move to new pen no mix	-1	NK	NK		0	-1	0	0	Missing	Missing	Missing	Missing	1	0
222-C	12/02/2015 00:00	25	Individual	0		Cold	Dry	2	1. Winter	Yes	Finishers	Pen floor faeces from pigs	5. Finishers	200	good	natural		Trough	Trough and Nipple	Nipples and other	1. Solid	straw	Not solid	3 Weeks	2-3 weeks	Daily	1. No	2. Yes	2. Yes	4. washed and disinfected	4	0	-1	0	2. move to new pen no mix	-1	NK	NK		0	-1	0	0	Missing	Missing	Missing	Missing	1	0
222-C	12/02/2015 00:00	25	Pooled	0		Cold	Dry	2	1. Winter	No	Finishers	Pen floor faeces from pigs	5. Finishers	200	good	natural		Trough	Trough and Nipple	Nipples and other	1. Solid	straw	Not solid	3 Weeks	2-3 weeks	Daily	1. No	2. Yes	2. Yes	4. washed and disinfected	4	0	-1	0	2. move to new pen no mix	-1	NK	NK		0	-1	0	0	Missing	Missing	Missing	Missing	1	0
222-C	12/02/2015 00:00	26	Individual	0		Cold	Dry	2	1. Winter	Yes	Finishers	Pen floor faeces from pigs	5. Finishers	200	good	natural		Trough	Trough and Nipple	Nipples and other	1. Solid	straw	Not solid	3 Weeks	2-3 weeks	Daily	1. No	2. Yes	2. Yes	4. washed and disinfected	4	0	-1	0	2. move to new pen no mix	-1	NK	NK		0	-1	0	0	Missing	Missing	Missing	Missing	1	0
222-C	12/02/2015 00:00	26	Pooled	0		Cold	Dry	2	1. Winter	No	Finishers	Pen floor faeces from pigs	5. Finishers	200	good	natural		Trough	Trough and Nipple	Nipples and other	1. Solid	straw	Not solid	3 Weeks	2-3 weeks	Daily	1. No	2. Yes	2. Yes	4. washed and disinfected	4	0	-1	0	2. move to new pen no mix	-1	NK	NK		0	-1	0	0	Missing	Missing	Missing	Missing	1	0
222-C	12/02/2015 00:00	27	Individual	0		Cold	Dry	2	1. Winter	Yes	Finishers	Pen floor faeces from pigs	5. Finishers	200	good	natural		Trough	Trough and Nipple	Nipples and other	1. Solid	straw	Not solid	3 Weeks	2-3 weeks	Daily	1. No	2. Yes	2. Yes	4. washed and disinfected	4	0	-1	0	2. move to new pen no mix	-1	NK	NK		0	-1	0	0	Missing	Missing	Missing	Missing	1	0
222-C	12/02/2015 00:00	27	Pooled	0		Cold	Dry	2	1. Winter	No	Finishers	Pen floor faeces from pigs	5. Finishers	200	good	natural		Trough	Trough and Nipple	Nipples and other	1. Solid	straw	Not solid	3 Weeks	2-3 weeks	Daily	1. No	2. Yes	2. Yes	4. washed and disinfected	4	0	-1	0	2. move to new pen no mix	-1	NK	NK		0	-1	0	0	Missing	Missing	Missing	Missing	1	0
222-C	12/02/2015 00:00	28	Individual	0		Cold	Dry	2	1. Winter	Yes	Finishers	Pen floor faeces from pigs	5. Finishers	200	good	natural		Trough	Trough and Nipple	Nipples and other	1. Solid	straw	Not solid	3 Weeks	2-3 weeks	Daily	1. No	2. Yes	2. Yes	4. washed and disinfected	4	0	-1	0	2. move to new pen no mix	-1	NK	NK		0	-1	0	0	Missing	Missing	Missing	Missing	1	0
222-C	12/02/2015 00:00	28	Pooled	0		Cold	Dry	2	1. Winter	No	Finishers	Pen floor faeces from pigs	5. Finishers	200	good	natural		Trough	Trough and Nipple	Nipples and other	1. Solid	straw	Not solid	3 Weeks	2-3 weeks	Daily	1. No	2. Yes	2. Yes	4. washed and disinfected	4	0	-1	0	2. move to new pen no mix	-1	NK	NK		0	-1	0	0	Missing	Missing	Missing	Missing	1	0
222-C	12/02/2015 00:00	29	Individual	1	TYPHIMURIUM	Cold	Dry	2	1. Winter	Yes	Finishers	Pen floor faeces from pigs	5. Finishers	200	good	natural		Trough	Trough and Nipple	Nipples and other	1. Solid	straw	Not solid	3 Weeks	2-3 weeks	Daily	1. No	2. Yes	2. Yes	4. washed and disinfected	4	0	-1	0	2. move to new pen no mix	-1	NK	NK		0	-1	0	0	Missing	Missing	Missing	Missing	1	0
222-C	12/02/2015 00:00	29	Pooled	0		Cold	Dry	2	1. Winter	No	Finishers	Pen floor faeces from pigs	5. Finishers	200	good	natural		Trough	Trough and Nipple	Nipples and other	1. Solid	straw	Not solid	3 Weeks	2-3 weeks	Daily	1. No	2. Yes	2. Yes	4. washed and disinfected	4	0	-1	0	2. move to new pen no mix	-1	NK	NK		0	-1	0	0	Missing	Missing	Missing	Missing	1	0
222-C	12/02/2015 00:00	30	Individual	0		Cold	Dry	2	1. Winter	Yes	Finishers	Pen floor faeces from pigs	5. Finishers	200	good	natural		Trough	Trough and Nipple	Nipples and other	1. Solid	straw	Not solid	3 Weeks	2-3 weeks	Daily	1. No	2. Yes	2. Yes	4. washed and disinfected	4	0	-1	0	2. move to new pen no mix	-1	NK	NK		0	-1	0	0	Missing	Missing	Missing	Missing	1	0
222-C	12/02/2015 00:00	30	Pooled	0		Cold	Dry	2	1. Winter	No	Finishers	Pen floor faeces from pigs	5. Finishers	200	good	natural		Trough	Trough and Nipple	Nipples and other	1. Solid	straw	Not solid	3 Weeks	2-3 weeks	Daily	1. No	2. Yes	2. Yes	4. washed and disinfected	4	0	-1	0	2. move to new pen no mix	-1	NK	NK		0	-1	0	0	Missing	Missing	Missing	Missing	1	0
222-C	12/02/2015 00:00	31	Individual	0		Cold	Dry	2	1. Winter	No	Finishers	Pen floor faeces from pigs	5. Finishers	200	good	natural		Trough	Trough and Nipple	Nipples and other	1. Solid	straw	Not solid	3 Weeks	2-3 weeks	Daily	1. No	2. Yes	2. Yes	4. washed and disinfected	4	0	-1	0	2. move to new pen no mix	-1	NK	NK		0	-1	0	0	Missing	Missing	Missing	Missing	1	0
222-C	12/02/2015 00:00	31	Pooled	0		Cold	Dry	2	1. Winter	No	Finishers	Pen floor faeces from pigs	5. Finishers	200	good	natural		Trough	Trough and Nipple	Nipples and other	1. Solid	straw	Not solid	3 Weeks	2-3 weeks	Daily	1. No	2. Yes	2. Yes	4. washed and disinfected	4	0	-1	0	2. move to new pen no mix	-1	NK	NK		0	-1	0	0	Missing	Missing	Missing	Missing	1	0
222-C	12/02/2015 00:00	32	Individual	0		Cold	Dry	2	1. Winter	No	Finishers	Pen floor faeces from pigs	5. Finishers	200	good	natural		Trough	Trough and Nipple	Nipples and other	1. Solid	straw	Not solid	3 Weeks	2-3 weeks	Daily	1. No	2. Yes	2. Yes	4. washed and disinfected	4	0	-1	0	2. move to new pen no mix	-1	NK	NK		0	-1	0	0	Missing	Missing	Missing	Missing	1	0
222-C	12/02/2015 00:00	32	Pooled	0		Cold	Dry	2	1. Winter	No	Finishers	Pen floor faeces from pigs	5. Finishers	200	good	natural		Trough	Trough and Nipple	Nipples and other	1. Solid	straw	Not solid	3 Weeks	2-3 weeks	Daily	1. No	2. Yes	2. Yes	4. washed and disinfected	4	0	-1	0	2. move to new pen no mix	-1	NK	NK		0	-1	0	0	Missing	Missing	Missing	Missing	1	0
222-C	12/02/2015 00:00	33	Individual	0		Cold	Dry	2	1. Winter	No	Finishers	Pen floor faeces from pigs	5. Finishers	200	good	natural		Trough	Trough and Nipple	Nipples and other	1. Solid	straw	Not solid	3 Weeks	2-3 weeks	Daily	1. No	2. Yes	2. Yes	4. washed and disinfected	4	0	-1	0	2. move to new pen no mix	-1	NK	NK		0	-1	0	0	Missing	Missing	Missing	Missing	1	0
222-C	12/02/2015 00:00	33	Pooled	0		Cold	Dry	2	1. Winter	No	Finishers	Pen floor faeces from pigs	5. Finishers	200	good	natural		Trough	Trough and Nipple	Nipples and other	1. Solid	straw	Not solid	3 Weeks	2-3 weeks	Daily	1. No	2. Yes	2. Yes	4. washed and disinfected	4	0	-1	0	2. move to new pen no mix	-1	NK	NK		0	-1	0	0	Missing	Missing	Missing	Missing	1	0
222-C	12/02/2015 00:00	34	Individual	0		Cold	Dry	2	1. Winter	No	Finishers	Pen floor faeces from pigs	5. Finishers	200	good	natural		Trough	Trough and Nipple	Nipples and other	1. Solid	straw	Not solid	3 Weeks	2-3 weeks	Daily	1. No	2. Yes	2. Yes	4. washed and disinfected	4	0	-1	0	2. move to new pen no mix	-1	NK	NK		0	-1	0	0	Missing	Missing	Missing	Missing	1	0
222-C	12/02/2015 00:00	34	Pooled	0		Cold	Dry	2	1. Winter	No	Finishers	Pen floor faeces from pigs	5. Finishers	200	good	natural		Trough	Trough and Nipple	Nipples and other	1. Solid	straw	Not solid	3 Weeks	2-3 weeks	Daily	1. No	2. Yes	2. Yes	4. washed and disinfected	4	0	-1	0	2. move to new pen no mix	-1	NK	NK		0	-1	0	0	Missing	Missing	Missing	Missing	1	0
222-C	12/02/2015 00:00	35	Individual	0		Cold	Dry	2	1. Winter	No	Finishers	Pen floor faeces from pigs	5. Finishers	200	good	natural		Trough	Trough and Nipple	Nipples and other	1. Solid	straw	Not solid	3 Weeks	2-3 weeks	Daily	1. No	2. Yes	2. Yes	4. washed and disinfected	4	0	-1	0	2. move to new pen no mix	-1	NK	NK		0	-1	0	0	Missing	Missing	Missing	Missing	1	0
222-C	12/02/2015 00:00	35	Pooled	0		Cold	Dry	2	1. Winter	No	Finishers	Pen floor faeces from pigs	5. Finishers	200	good	natural		Trough	Trough and Nipple	Nipples and other	1. Solid	straw	Not solid	3 Weeks	2-3 weeks	Daily	1. No	2. Yes	2. Yes	4. washed and disinfected	4	0	-1	0	2. move to new pen no mix	-1	NK	NK		0	-1	0	0	Missing	Missing	Missing	Missing	1	0
222-C	12/02/2015 00:00	36	Individual	0		Cold	Dry	2	1. Winter	No	Finishers	Pen floor faeces from pigs	5. Finishers	200	good	natural		Trough	Trough and Nipple	Nipples and other	1. Solid	straw	Not solid	3 Weeks	2-3 weeks	Daily	1. No	2. Yes	2. Yes	4. washed and disinfected	4	0	-1	0	2. move to new pen no mix	-1	NK	NK		0	-1	0	0	Missing	Missing	Missing	Missing	1	0
222-C	12/02/2015 00:00	36	Pooled	0		Cold	Dry	2	1. Winter	No	Finishers	Pen floor faeces from pigs	5. Finishers	200	good	natural		Trough	Trough and Nipple	Nipples and other	1. Solid	straw	Not solid	3 Weeks	2-3 weeks	Daily	1. No	2. Yes	2. Yes	4. washed and disinfected	4	0	-1	0	2. move to new pen no mix	-1	NK	NK		0	-1	0	0	Missing	Missing	Missing	Missing	1	0
222-C	12/02/2015 00:00	37	Individual	0		Cold	Dry	2	1. Winter	No	Finishers	Pen floor faeces from pigs	5. Finishers	200	good	natural		Trough	Trough and Nipple	Nipples and other	1. Solid	straw	Not solid	3 Weeks	2-3 weeks	Daily	1. No	2. Yes	2. Yes	4. washed and disinfected	4	0	-1	0	2. move to new pen no mix	-1	NK	NK		0	-1	0	0	Missing	Missing	Missing	Missing	1	0
222-C	12/02/2015 00:00	37	Pooled	0		Cold	Dry	2	1. Winter	No	Finishers	Pen floor faeces from pigs	5. Finishers	200	good	natural		Trough	Trough and Nipple	Nipples and other	1. Solid	straw	Not solid	3 Weeks	2-3 weeks	Daily	1. No	2. Yes	2. Yes	4. washed and disinfected	4	0	-1	0	2. move to new pen no mix	-1	NK	NK		0	-1	0	0	Missing	Missing	Missing	Missing	1	0
222-C	12/02/2015 00:00	38	Individual	0		Cold	Dry	2	1. Winter	No	Finishers	Pen floor faeces from pigs	5. Finishers	200	good	natural		Trough	Trough and Nipple	Nipples and other	1. Solid	straw	Not solid	3 Weeks	2-3 weeks	Daily	1. No	2. Yes	2. Yes	4. washed and disinfected	4	0	-1	0	2. move to new pen no mix	-1	NK	NK		0	-1	0	0	Missing	Missing	Missing	Missing	1	0
222-C	12/02/2015 00:00	38	Pooled	0		Cold	Dry	2	1. Winter	No	Finishers	Pen floor faeces from pigs	5. Finishers	200	good	natural		Trough	Trough and Nipple	Nipples and other	1. Solid	straw	Not solid	3 Weeks	2-3 weeks	Daily	1. No	2. Yes	2. Yes	4. washed and disinfected	4	0	-1	0	2. move to new pen no mix	-1	NK	NK		0	-1	0	0	Missing	Missing	Missing	Missing	1	0
222-C	12/02/2015 00:00	39	Individual	0		Cold	Dry	2	1. Winter	No	Finishers	Pen floor faeces from pigs	5. Finishers	200	good	natural		Trough	Trough and Nipple	Nipples and other	1. Solid	straw	Not solid	3 Weeks	2-3 weeks	Daily	1. No	2. Yes	2. Yes	4. washed and disinfected	4	0	-1	0	2. move to new pen no mix	-1	NK	NK		0	-1	0	0	Missing	Missing	Missing	Missing	1	0
222-C	12/02/2015 00:00	39	Pooled	0		Cold	Dry	2	1. Winter	No	Finishers	Pen floor faeces from pigs	5. Finishers	200	good	natural		Trough	Trough and Nipple	Nipples and other	1. Solid	straw	Not solid	3 Weeks	2-3 weeks	Daily	1. No	2. Yes	2. Yes	4. washed and disinfected	4	0	-1	0	2. move to new pen no mix	-1	NK	NK		0	-1	0	0	Missing	Missing	Missing	Missing	1	0
222-C	12/02/2015 00:00	40	Individual	0		Cold	Dry	2	1. Winter	No	Finishers	Pen floor faeces from pigs	5. Finishers	200	good	natural		Trough	Trough and Nipple	Nipples and other	1. Solid	straw	Not solid	3 Weeks	2-3 weeks	Daily	1. No	2. Yes	2. Yes	4. washed and disinfected	4	0	-1	0	2. move to new pen no mix	-1	NK	NK		0	-1	0	0	Missing	Missing	Missing	Missing	1	0
222-C	12/02/2015 00:00	40	Pooled	0		Cold	Dry	2	1. Winter	No	Finishers	Pen floor faeces from pigs	5. Finishers	200	good	natural		Trough	Trough and Nipple	Nipples and other	1. Solid	straw	Not solid	3 Weeks	2-3 weeks	Daily	1. No	2. Yes	2. Yes	4. washed and disinfected	4	0	-1	0	2. move to new pen no mix	-1	NK	NK		0	-1	0	0	Missing	Missing	Missing	Missing	1	0
222-C	12/02/2015 00:00	41	Individual	0		Cold	Dry	2	1. Winter	No	Finishers	Pen floor faeces from pigs	5. Finishers	200	good	natural		Trough	Trough and Nipple	Nipples and other	1. Solid	straw	Not solid	3 Weeks	2-3 weeks	Daily	1. No	2. Yes	2. Yes	4. washed and disinfected	4	0	-1	0	2. move to new pen no mix	-1	NK	NK		0	-1	0	0	Missing	Missing	Missing	Missing	1	0
222-C	12/02/2015 00:00	41	Pooled	0		Cold	Dry	2	1. Winter	No	Finishers	Pen floor faeces from pigs	5. Finishers	200	good	natural		Trough	Trough and Nipple	Nipples and other	1. Solid	straw	Not solid	3 Weeks	2-3 weeks	Daily	1. No	2. Yes	2. Yes	4. washed and disinfected	4	0	-1	0	2. move to new pen no mix	-1	NK	NK		0	-1	0	0	Missing	Missing	Missing	Missing	1	0
222-C	12/02/2015 00:00	42	Individual	0		Cold	Dry	2	1. Winter	No	Finishers	Pen floor faeces from pigs	5. Finishers	200	good	natural		Trough	Trough and Nipple	Nipples and other	1. Solid	straw	Not solid	3 Weeks	2-3 weeks	Daily	1. No	2. Yes	2. Yes	4. washed and disinfected	4	0	-1	0	2. move to new pen no mix	-1	NK	NK		0	-1	0	0	Missing	Missing	Missing	Missing	1	0
222-C	12/02/2015 00:00	42	Pooled	0		Cold	Dry	2	1. Winter	No	Finishers	Pen floor faeces from pigs	5. Finishers	200	good	natural		Trough	Trough and Nipple	Nipples and other	1. Solid	straw	Not solid	3 Weeks	2-3 weeks	Daily	1. No	2. Yes	2. Yes	4. washed and disinfected	4	0	-1	0	2. move to new pen no mix	-1	NK	NK		0	-1	0	0	Missing	Missing	Missing	Missing	1	0
222-C	12/02/2015 00:00	43	Individual	0		Cold	Dry	2	1. Winter	No	Finishers	Pen floor faeces from pigs	5. Finishers	200	good	natural		Trough	Trough and Nipple	Nipples and other	1. Solid	straw	Not solid	3 Weeks	2-3 weeks	Daily	1. No	2. Yes	2. Yes	4. washed and disinfected	4	0	-1	0	2. move to new pen no mix	-1	NK	NK		0	-1	0	0	Missing	Missing	Missing	Missing	1	0
222-C	12/02/2015 00:00	43	Pooled	0		Cold	Dry	2	1. Winter	No	Finishers	Pen floor faeces from pigs	5. Finishers	200	good	natural		Trough	Trough and Nipple	Nipples and other	1. Solid	straw	Not solid	3 Weeks	2-3 weeks	Daily	1. No	2. Yes	2. Yes	4. washed and disinfected	4	0	-1	0	2. move to new pen no mix	-1	NK	NK		0	-1	0	0	Missing	Missing	Missing	Missing	1	0
222-C	12/02/2015 00:00	44	Individual	0		Cold	Dry	2	1. Winter	No	Finishers	Pen floor faeces from pigs	5. Finishers	200	good	natural		Trough	Trough and Nipple	Nipples and other	1. Solid	straw	Not solid	3 Weeks	2-3 weeks	Daily	1. No	2. Yes	2. Yes	4. washed and disinfected	4	0	-1	0	2. move to new pen no mix	-1	NK	NK		0	-1	0	0	Missing	Missing	Missing	Missing	1	0
222-C	12/02/2015 00:00	44	Pooled	0		Cold	Dry	2	1. Winter	No	Rat droppings	Rodent faeces/carcases	5. Finishers	200	good	natural		Trough	Trough and Nipple	Nipples and other	1. Solid	straw	Not solid	3 Weeks	2-3 weeks	Daily	1. No	2. Yes	2. Yes	4. washed and disinfected	4	0	-1	0	2. move to new pen no mix	-1	NK	NK		0	-1	0	0	Missing	Missing	Missing	Missing	1	0
222-C	12/02/2015 00:00	45	Individual	0		Cold	Dry	2	1. Winter	No	Finishers	Pen floor faeces from pigs	5. Finishers	200	good	natural		Trough	Trough and Nipple	Nipples and other	1. Solid	straw	Not solid	3 Weeks	2-3 weeks	Daily	1. No	2. Yes	2. Yes	4. washed and disinfected	4	0	-1	0	2. move to new pen no mix	-1	NK	NK		0	-1	0	0	Missing	Missing	Missing	Missing	1	0
222-C	12/02/2015 00:00	45	Pooled	0		Cold	Dry	2	1. Winter	No	Bird faeces	Wild bird faeces	5. Finishers	200	good	natural		Trough	Trough and Nipple	Nipples and other	1. Solid	straw	Not solid	3 Weeks	2-3 weeks	Daily	1. No	2. Yes	2. Yes	4. washed and disinfected	4	0	-1	0	2. move to new pen no mix	-1	NK	NK		0	-1	0	0	Missing	Missing	Missing	Missing	1	0
222-C	12/02/2015 00:00	46	Individual	0		Cold	Dry	2	1. Winter	No	Finishers	Pen floor faeces from pigs	5. Finishers	200	good	natural		Trough	Trough and Nipple	Nipples and other	1. Solid	straw	Not solid	3 Weeks	2-3 weeks	Daily	1. No	2. Yes	2. Yes	4. washed and disinfected	4	0	-1	0	2. move to new pen no mix	-1	NK	NK		0	-1	0	0	Missing	Missing	Missing	Missing	1	0
222-C	12/02/2015 00:00	46	Pooled	1	4,5,12:I:-	Cold	Dry	2	1. Winter		Pooled Water	Run Off/pooled water	5. Finishers	200	good	natural		Trough	Trough and Nipple	Nipples and other	1. Solid	straw	Not solid	3 Weeks	2-3 weeks	Daily	1. No	2. Yes	2. Yes	4. washed and disinfected	4	0	-1	0	2. move to new pen no mix	-1	NK	NK		0	-1	0	0	Missing	Missing	Missing	Missing	1	0
222-C	12/02/2015 00:00	47	Individual	0		Cold	Dry	2	1. Winter	No	Finishers	Pen floor faeces from pigs	5. Finishers	200	good	natural		Trough	Trough and Nipple	Nipples and other	1. Solid	straw	Not solid	3 Weeks	2-3 weeks	Daily	1. No	2. Yes	2. Yes	4. washed and disinfected	4	0	-1	0	2. move to new pen no mix	-1	NK	NK		0	-1	0	0	Missing	Missing	Missing	Missing	1	0
222-C	12/02/2015 00:00	47	Pooled	1	4,5,12:I:-	Cold	Dry	2	1. Winter		Pooled Water	Run Off/pooled water	5. Finishers	200	good	natural		Trough	Trough and Nipple	Nipples and other	1. Solid	straw	Not solid	3 Weeks	2-3 weeks	Daily	1. No	2. Yes	2. Yes	4. washed and disinfected	4	0	-1	0	2. move to new pen no mix	-1	NK	NK		0	-1	0	0	Missing	Missing	Missing	Missing	1	0
222-C	12/02/2015 00:00	48	Individual	0		Cold	Dry	2	1. Winter	No	Finishers	Pen floor faeces from pigs	5. Finishers	200	good	natural		Trough	Trough and Nipple	Nipples and other	1. Solid	straw	Not solid	3 Weeks	2-3 weeks	Daily	1. No	2. Yes	2. Yes	4. washed and disinfected	4	0	-1	0	2. move to new pen no mix	-1	NK	NK		0	-1	0	0	Missing	Missing	Missing	Missing	1	0
222-C	12/02/2015 00:00	48	Pooled	0		Cold	Dry	2	1. Winter		Pooled Water	Run Off/pooled water	5. Finishers	200	good	natural		Trough	Trough and Nipple	Nipples and other	1. Solid	straw	Not solid	3 Weeks	2-3 weeks	Daily	1. No	2. Yes	2. Yes	4. washed and disinfected	4	0	-1	0	2. move to new pen no mix	-1	NK	NK		0	-1	0	0	Missing	Missing	Missing	Missing	1	0
222-C	12/02/2015 00:00	49	Individual	0		Cold	Dry	2	1. Winter	No	Finishers	Pen floor faeces from pigs	5. Finishers	200	good	natural		Trough	Trough and Nipple	Nipples and other	1. Solid	straw	Not solid	3 Weeks	2-3 weeks	Daily	1. No	2. Yes	2. Yes	4. washed and disinfected	4	0	-1	0	2. move to new pen no mix	-1	NK	NK		0	-1	0	0	Missing	Missing	Missing	Missing	1	0
222-C	12/02/2015 00:00	49	Pooled	0		Cold	Dry	2	1. Winter		Pooled Water	Run Off/pooled water	5. Finishers	200	good	natural		Trough	Trough and Nipple	Nipples and other	1. Solid	straw	Not solid	3 Weeks	2-3 weeks	Daily	1. No	2. Yes	2. Yes	4. washed and disinfected	4	0	-1	0	2. move to new pen no mix	-1	NK	NK		0	-1	0	0	Missing	Missing	Missing	Missing	1	0
222-C	12/02/2015 00:00	50	Individual	0		Cold	Dry	2	1. Winter	No	Finishers	Pen floor faeces from pigs	5. Finishers	200	good	natural		Trough	Trough and Nipple	Nipples and other	1. Solid	straw	Not solid	3 Weeks	2-3 weeks	Daily	1. No	2. Yes	2. Yes	4. washed and disinfected	4	0	-1	0	2. move to new pen no mix	-1	NK	NK		0	-1	0	0	Missing	Missing	Missing	Missing	1	0
222-C	12/02/2015 00:00	50	Pooled	0		Cold	Dry	2	1. Winter		Pooled Water	Run Off/pooled water	5. Finishers	200	good	natural		Trough	Trough and Nipple	Nipples and other	1. Solid	straw	Not solid	3 Weeks	2-3 weeks	Daily	1. No	2. Yes	2. Yes	4. washed and disinfected	4	0	-1	0	2. move to new pen no mix	-1	NK	NK		0	-1	0	0	Missing	Missing	Missing	Missing	1	0
222-C	12/02/2015 00:00	51	Individual	0		Cold	Dry	2	1. Winter	No	Finishers	Pen floor faeces from pigs	5. Finishers	200	good	natural		Trough	Trough and Nipple	Nipples and other	1. Solid	straw	Not solid	3 Weeks	2-3 weeks	Daily	1. No	2. Yes	2. Yes	4. washed and disinfected	4	0	-1	0	2. move to new pen no mix	-1	NK	NK		0	-1	0	0	Missing	Missing	Missing	Missing	1	0
222-C	12/02/2015 00:00	52	Individual	0		Cold	Dry	2	1. Winter	No	Finishers	Pen floor faeces from pigs	5. Finishers	200	good	natural		Trough	Trough and Nipple	Nipples and other	1. Solid	straw	Not solid	3 Weeks	2-3 weeks	Daily	1. No	2. Yes	2. Yes	4. washed and disinfected	4	0	-1	0	2. move to new pen no mix	-1	NK	NK		0	-1	0	0	Missing	Missing	Missing	Missing	1	0
222-C	12/02/2015 00:00	53	Individual	0		Cold	Dry	2	1. Winter	No	Finishers	Pen floor faeces from pigs	5. Finishers	200	good	natural		Trough	Trough and Nipple	Nipples and other	1. Solid	straw	Not solid	3 Weeks	2-3 weeks	Daily	1. No	2. Yes	2. Yes	4. washed and disinfected	4	0	-1	0	2. move to new pen no mix	-1	NK	NK		0	-1	0	0	Missing	Missing	Missing	Missing	1	0
222-C	12/02/2015 00:00	54	Individual	0		Cold	Dry	2	1. Winter	No	Finishers	Pen floor faeces from pigs	5. Finishers	200	good	natural		Trough	Trough and Nipple	Nipples and other	1. Solid	straw	Not solid	3 Weeks	2-3 weeks	Daily	1. No	2. Yes	2. Yes	4. washed and disinfected	4	0	-1	0	2. move to new pen no mix	-1	NK	NK		0	-1	0	0	Missing	Missing	Missing	Missing	1	0
222-C	12/02/2015 00:00	55	Individual	0		Cold	Dry	2	1. Winter	No	Finishers	Pen floor faeces from pigs	5. Finishers	200	good	natural		Trough	Trough and Nipple	Nipples and other	1. Solid	straw	Not solid	3 Weeks	2-3 weeks	Daily	1. No	2. Yes	2. Yes	4. washed and disinfected	4	0	-1	0	2. move to new pen no mix	-1	NK	NK		0	-1	0	0	Missing	Missing	Missing	Missing	1	0
222-C	12/02/2015 00:00	56	Individual	0		Cold	Dry	2	1. Winter	No	Finishers	Pen floor faeces from pigs	5. Finishers	200	good	natural		Trough	Trough and Nipple	Nipples and other	1. Solid	straw	Not solid	3 Weeks	2-3 weeks	Daily	1. No	2. Yes	2. Yes	4. washed and disinfected	4	0	-1	0	2. move to new pen no mix	-1	NK	NK		0	-1	0	0	Missing	Missing	Missing	Missing	1	0
222-C	12/02/2015 00:00	57	Individual	0		Cold	Dry	2	1. Winter	No	Finishers	Pen floor faeces from pigs	5. Finishers	200	good	natural		Trough	Trough and Nipple	Nipples and other	1. Solid	straw	Not solid	3 Weeks	2-3 weeks	Daily	1. No	2. Yes	2. Yes	4. washed and disinfected	4	0	-1	0	2. move to new pen no mix	-1	NK	NK		0	-1	0	0	Missing	Missing	Missing	Missing	1	0
222-C	12/02/2015 00:00	58	Individual	0		Cold	Dry	2	1. Winter	No	Finishers	Pen floor faeces from pigs	5. Finishers	200	good	natural		Trough	Trough and Nipple	Nipples and other	1. Solid	straw	Not solid	3 Weeks	2-3 weeks	Daily	1. No	2. Yes	2. Yes	4. washed and disinfected	4	0	-1	0	2. move to new pen no mix	-1	NK	NK		0	-1	0	0	Missing	Missing	Missing	Missing	1	0
222-C	12/02/2015 00:00	59	Individual	0		Cold	Dry	2	1. Winter	No	Finishers	Pen floor faeces from pigs	5. Finishers	200	good	natural		Trough	Trough and Nipple	Nipples and other	1. Solid	straw	Not solid	3 Weeks	2-3 weeks	Daily	1. No	2. Yes	2. Yes	4. washed and disinfected	4	0	-1	0	2. move to new pen no mix	-1	NK	NK		0	-1	0	0	Missing	Missing	Missing	Missing	1	0
222-C	12/02/2015 00:00	60	Individual	0		Cold	Dry	2	1. Winter	No	Finishers	Pen floor faeces from pigs	5. Finishers	200	good	natural		Trough	Trough and Nipple	Nipples and other	1. Solid	straw	Not solid	3 Weeks	2-3 weeks	Daily	1. No	2. Yes	2. Yes	4. washed and disinfected	4	0	-1	0	2. move to new pen no mix	-1	NK	NK		0	-1	0	0	Missing	Missing	Missing	Missing	1	0
222-C	05/03/2015 00:00	1	Individual	0		Cold	Dry	3	2. Spring	Yes	Rat droppings	Rodent faeces/carcases	7. NA	0	good	natural		Trough	Trough and Nipple	Nipples and other	1. Solid	None	Not solid	3 Weeks	2-3 weeks	Daily	1. No	2. Yes	2. Yes	4. washed and disinfected	NA	Missing	Missing	Missing	Missing	NA	NA	NA	NA	NA	NA	NA	NA	NA	NA	NA	NA	0	0
222-C	05/03/2015 00:00	1	Pooled	0		Cold	Dry	3	2. Spring	Yes	Rat droppings	Rodent faeces/carcases	7. NA	0	good	natural		Trough	Trough and Nipple	Nipples and other	1. Solid	None	Not solid	3 Weeks	2-3 weeks	Daily	1. No	2. Yes	2. Yes	4. washed and disinfected	NA	Missing	Missing	Missing	Missing	NA	NA	NA	NA	NA	NA	NA	NA	NA	NA	NA	NA	0	0
222-C	05/03/2015 00:00	2	Individual	0		Cold	Dry	3	2. Spring	Yes	Rat droppings	Rodent faeces/carcases	7. NA	0	good	natural		Trough	Trough and Nipple	Nipples and other	1. Solid	None	Not solid	3 Weeks	2-3 weeks	Daily	1. No	2. Yes	2. Yes	4. washed and disinfected	NA	Missing	Missing	Missing	Missing	NA	NA	NA	NA	NA	NA	NA	NA	NA	NA	NA	NA	0	0
222-C	05/03/2015 00:00	2	Pooled	0		Cold	Dry	3	2. Spring	Yes	Rat droppings	Rodent faeces/carcases	7. NA	0	good	natural		Trough	Trough and Nipple	Nipples and other	1. Solid	None	Not solid	3 Weeks	2-3 weeks	Daily	1. No	2. Yes	2. Yes	4. washed and disinfected	NA	Missing	Missing	Missing	Missing	NA	NA	NA	NA	NA	NA	NA	NA	NA	NA	NA	NA	0	0
222-C	05/03/2015 00:00	3	Individual	0		Cold	Dry	3	2. Spring	Yes	Rat droppings	Rodent faeces/carcases	7. NA	0	good	natural		Trough	Trough and Nipple	Nipples and other	1. Solid	None	Not solid	3 Weeks	2-3 weeks	Daily	1. No	2. Yes	2. Yes	4. washed and disinfected	NA	Missing	Missing	Missing	Missing	NA	NA	NA	NA	NA	NA	NA	NA	NA	NA	NA	NA	0	0
222-C	05/03/2015 00:00	3	Pooled	1	TYPHIMURIUM	Cold	Dry	3	2. Spring	Yes	Rat droppings	Rodent faeces/carcases	7. NA	0	good	natural		Trough	Trough and Nipple	Nipples and other	1. Solid	None	Not solid	3 Weeks	2-3 weeks	Daily	1. No	2. Yes	2. Yes	4. washed and disinfected	NA	Missing	Missing	Missing	Missing	NA	NA	NA	NA	NA	NA	NA	NA	NA	NA	NA	NA	0	0
222-C	05/03/2015 00:00	4	Individual	0		Cold	Dry	3	2. Spring	Yes	C&D floor	C&D other surfaces	7. NA	0	good	natural		Trough	Trough and Nipple	Nipples and other	1. Solid	None	Not solid	3 Weeks	2-3 weeks	Daily	1. No	2. Yes	2. Yes	4. washed and disinfected	NA	Missing	Missing	Missing	Missing	NA	NA	NA	NA	NA	NA	NA	NA	NA	NA	NA	NA	0	0
222-C	05/03/2015 00:00	4	Pooled	0		Cold	Dry	3	2. Spring	Yes	Rat droppings	Rodent faeces/carcases	7. NA	0	good	natural		Trough	Trough and Nipple	Nipples and other	1. Solid	None	Not solid	3 Weeks	2-3 weeks	Daily	1. No	2. Yes	2. Yes	4. washed and disinfected	NA	Missing	Missing	Missing	Missing	NA	NA	NA	NA	NA	NA	NA	NA	NA	NA	NA	NA	0	0
222-C	05/03/2015 00:00	5	Individual	0		Cold	Dry	3	2. Spring	Yes	C&D floor	C&D other surfaces	7. NA	0	good	natural		Trough	Trough and Nipple	Nipples and other	1. Solid	None	Not solid	3 Weeks	2-3 weeks	Daily	1. No	2. Yes	2. Yes	4. washed and disinfected	NA	Missing	Missing	Missing	Missing	NA	NA	NA	NA	NA	NA	NA	NA	NA	NA	NA	NA	0	0
222-C	05/03/2015 00:00	5	Pooled	0		Cold	Dry	3	2. Spring	Yes	Mouse droppings	Rodent faeces/carcases	7. NA	0	good	natural		Trough	Trough and Nipple	Nipples and other	1. Solid	None	Not solid	3 Weeks	2-3 weeks	Daily	1. No	2. Yes	2. Yes	4. washed and disinfected	NA	Missing	Missing	Missing	Missing	NA	NA	NA	NA	NA	NA	NA	NA	NA	NA	NA	NA	0	0
222-C	05/03/2015 00:00	6	Individual	0		Cold	Dry	3	2. Spring	Yes	C&D floor	C&D other surfaces	7. NA	0	good	natural		Trough	Trough and Nipple	Nipples and other	1. Solid	None	Not solid	3 Weeks	2-3 weeks	Daily	1. No	2. Yes	2. Yes	4. washed and disinfected	NA	Missing	Missing	Missing	Missing	NA	NA	NA	NA	NA	NA	NA	NA	NA	NA	NA	NA	0	0
222-C	05/03/2015 00:00	6	Pooled	0		Cold	Dry	3	2. Spring	Yes	Bird faeces	Wild bird faeces	7. NA	0	good	natural		Trough	Trough and Nipple	Nipples and other	1. Solid	None	Not solid	3 Weeks	2-3 weeks	Daily	1. No	2. Yes	2. Yes	4. washed and disinfected	NA	Missing	Missing	Missing	Missing	NA	NA	NA	NA	NA	NA	NA	NA	NA	NA	NA	NA	0	0
222-C	05/03/2015 00:00	7	Individual	0		Cold	Dry	3	2. Spring	Yes	C&D floor	C&D other surfaces	7. NA	0	good	natural		Trough	Trough and Nipple	Nipples and other	1. Solid	None	Not solid	3 Weeks	2-3 weeks	Daily	1. No	2. Yes	2. Yes	4. washed and disinfected	NA	Missing	Missing	Missing	Missing	NA	NA	NA	NA	NA	NA	NA	NA	NA	NA	NA	NA	0	0
222-C	05/03/2015 00:00	7	Pooled	1	4,5,12:I:-	Cold	Dry	3	2. Spring	No	Mouse droppings	Rodent faeces/carcases	7. NA	0	good	natural		Trough	Trough and Nipple	Nipples and other	1. Solid	None	Not solid	3 Weeks	2-3 weeks	Daily	1. No	2. Yes	2. Yes	4. washed and disinfected	NA	Missing	Missing	Missing	Missing	NA	NA	NA	NA	NA	NA	NA	NA	NA	NA	NA	NA	0	0
222-C	05/03/2015 00:00	8	Individual	0		Cold	Dry	3	2. Spring	Yes	C&D floor	C&D other surfaces	7. NA	0	good	natural		Trough	Trough and Nipple	Nipples and other	1. Solid	None	Not solid	3 Weeks	2-3 weeks	Daily	1. No	2. Yes	2. Yes	4. washed and disinfected	NA	Missing	Missing	Missing	Missing	NA	NA	NA	NA	NA	NA	NA	NA	NA	NA	NA	NA	0	0
222-C	05/03/2015 00:00	8	Pooled	0		Cold	Dry	3	2. Spring	No	Rat droppings	Rodent faeces/carcases	7. NA	0	good	natural		Trough	Trough and Nipple	Nipples and other	1. Solid	None	Not solid	3 Weeks	2-3 weeks	Daily	1. No	2. Yes	2. Yes	4. washed and disinfected	NA	Missing	Missing	Missing	Missing	NA	NA	NA	NA	NA	NA	NA	NA	NA	NA	NA	NA	0	0
222-C	05/03/2015 00:00	9	Individual	0		Cold	Dry	3	2. Spring	Yes	C&D floor	C&D other surfaces	7. NA	0	good	natural		Trough	Trough and Nipple	Nipples and other	1. Solid	None	Not solid	3 Weeks	2-3 weeks	Daily	1. No	2. Yes	2. Yes	4. washed and disinfected	NA	Missing	Missing	Missing	Missing	NA	NA	NA	NA	NA	NA	NA	NA	NA	NA	NA	NA	0	0
222-C	05/03/2015 00:00	9	Pooled	0		Cold	Dry	3	2. Spring	No	Mouse droppings	Rodent faeces/carcases	7. NA	0	good	natural		Trough	Trough and Nipple	Nipples and other	1. Solid	None	Not solid	3 Weeks	2-3 weeks	Daily	1. No	2. Yes	2. Yes	4. washed and disinfected	NA	Missing	Missing	Missing	Missing	NA	NA	NA	NA	NA	NA	NA	NA	NA	NA	NA	NA	0	0
222-C	05/03/2015 00:00	10	Individual	0		Cold	Dry	3	2. Spring	Yes	C&D floor	C&D other surfaces	7. NA	0	good	natural		Trough	Trough and Nipple	Nipples and other	1. Solid	None	Not solid	3 Weeks	2-3 weeks	Daily	1. No	2. Yes	2. Yes	4. washed and disinfected	NA	Missing	Missing	Missing	Missing	NA	NA	NA	NA	NA	NA	NA	NA	NA	NA	NA	NA	0	0
222-C	05/03/2015 00:00	10	Pooled	0		Cold	Dry	3	2. Spring	No	Rat droppings	Rodent faeces/carcases	7. NA	0	good	natural		Trough	Trough and Nipple	Nipples and other	1. Solid	None	Not solid	3 Weeks	2-3 weeks	Daily	1. No	2. Yes	2. Yes	4. washed and disinfected	NA	Missing	Missing	Missing	Missing	NA	NA	NA	NA	NA	NA	NA	NA	NA	NA	NA	NA	0	0
222-C	05/03/2015 00:00	11	Individual	0		Cold	Dry	3	2. Spring	Yes	C&D floor	C&D other surfaces	7. NA	0	good	natural		Trough	Trough and Nipple	Nipples and other	1. Solid	None	Not solid	3 Weeks	2-3 weeks	Daily	1. No	2. Yes	2. Yes	4. washed and disinfected	NA	Missing	Missing	Missing	Missing	NA	NA	NA	NA	NA	NA	NA	NA	NA	NA	NA	NA	0	0
222-C	05/03/2015 00:00	11	Pooled	0		Cold	Dry	3	2. Spring	Yes	C&D floor	C&D other surfaces	7. NA	0	good	natural		Trough	Trough and Nipple	Nipples and other	1. Solid	None	Not solid	3 Weeks	2-3 weeks	Daily	1. No	2. Yes	2. Yes	4. washed and disinfected	NA	Missing	Missing	Missing	Missing	NA	NA	NA	NA	NA	NA	NA	NA	NA	NA	NA	NA	0	0
222-C	05/03/2015 00:00	12	Individual	0		Cold	Dry	3	2. Spring	Yes	C&D floor	C&D other surfaces	7. NA	0	good	natural		Trough	Trough and Nipple	Nipples and other	1. Solid	None	Not solid	3 Weeks	2-3 weeks	Daily	1. No	2. Yes	2. Yes	4. washed and disinfected	NA	Missing	Missing	Missing	Missing	NA	NA	NA	NA	NA	NA	NA	NA	NA	NA	NA	NA	0	0
222-C	05/03/2015 00:00	12	Pooled	0		Cold	Dry	3	2. Spring	Yes	C&D feeder	C&D feeders	7. NA	0	good	natural		Trough	Trough and Nipple	Nipples and other	1. Solid	None	Not solid	3 Weeks	2-3 weeks	Daily	1. No	2. Yes	2. Yes	4. washed and disinfected	NA	Missing	Missing	Missing	Missing	NA	NA	NA	NA	NA	NA	NA	NA	NA	NA	NA	NA	0	0
222-C	05/03/2015 00:00	13	Individual	0		Cold	Dry	3	2. Spring	Yes	C&D floor	C&D other surfaces	7. NA	0	good	natural		Trough	Trough and Nipple	Nipples and other	1. Solid	None	Not solid	3 Weeks	2-3 weeks	Daily	1. No	2. Yes	2. Yes	4. washed and disinfected	NA	Missing	Missing	Missing	Missing	NA	NA	NA	NA	NA	NA	NA	NA	NA	NA	NA	NA	0	0
222-C	05/03/2015 00:00	13	Pooled	0		Cold	Dry	3	2. Spring	Yes	C&D drinker	C&D drinkers	7. NA	0	good	natural		Trough	Trough and Nipple	Nipples and other	1. Solid	None	Not solid	3 Weeks	2-3 weeks	Daily	1. No	2. Yes	2. Yes	4. washed and disinfected	NA	Missing	Missing	Missing	Missing	NA	NA	NA	NA	NA	NA	NA	NA	NA	NA	NA	NA	0	0
222-C	05/03/2015 00:00	14	Individual	0		Cold	Dry	3	2. Spring	Yes	C&D floor	C&D other surfaces	7. NA	0	good	natural		Trough	Trough and Nipple	Nipples and other	1. Solid	None	Not solid	3 Weeks	2-3 weeks	Daily	1. No	2. Yes	2. Yes	4. washed and disinfected	NA	Missing	Missing	Missing	Missing	NA	NA	NA	NA	NA	NA	NA	NA	NA	NA	NA	NA	0	0
222-C	05/03/2015 00:00	14	Pooled	0		Cold	Dry	3	2. Spring	Yes	C&D floor	C&D other surfaces	7. NA	0	good	natural		Trough	Trough and Nipple	Nipples and other	1. Solid	None	Not solid	3 Weeks	2-3 weeks	Daily	1. No	2. Yes	2. Yes	4. washed and disinfected	NA	Missing	Missing	Missing	Missing	NA	NA	NA	NA	NA	NA	NA	NA	NA	NA	NA	NA	0	0
222-C	05/03/2015 00:00	15	Individual	0		Cold	Dry	3	2. Spring	Yes	C&D floor	C&D other surfaces	7. NA	0	good	natural		Trough	Trough and Nipple	Nipples and other	1. Solid	None	Not solid	3 Weeks	2-3 weeks	Daily	1. No	2. Yes	2. Yes	4. washed and disinfected	NA	Missing	Missing	Missing	Missing	NA	NA	NA	NA	NA	NA	NA	NA	NA	NA	NA	NA	0	0
222-C	05/03/2015 00:00	15	Pooled	0		Cold	Dry	3	2. Spring	Yes	C&D feeder	C&D feeders	7. NA	0	good	natural		Trough	Trough and Nipple	Nipples and other	1. Solid	None	Not solid	3 Weeks	2-3 weeks	Daily	1. No	2. Yes	2. Yes	4. washed and disinfected	NA	Missing	Missing	Missing	Missing	NA	NA	NA	NA	NA	NA	NA	NA	NA	NA	NA	NA	0	0
222-C	05/03/2015 00:00	16	Individual	0		Cold	Dry	3	2. Spring	Yes	C&D floor	C&D other surfaces	7. NA	0	good	natural		Trough	Trough and Nipple	Nipples and other	1. Solid	None	Not solid	3 Weeks	2-3 weeks	Daily	1. No	2. Yes	2. Yes	4. washed and disinfected	NA	Missing	Missing	Missing	Missing	NA	NA	NA	NA	NA	NA	NA	NA	NA	NA	NA	NA	0	0
222-C	05/03/2015 00:00	16	Pooled	0		Cold	Dry	3	2. Spring	Yes	C&D drinker	C&D drinkers	7. NA	0	good	natural		Trough	Trough and Nipple	Nipples and other	1. Solid	None	Not solid	3 Weeks	2-3 weeks	Daily	1. No	2. Yes	2. Yes	4. washed and disinfected	NA	Missing	Missing	Missing	Missing	NA	NA	NA	NA	NA	NA	NA	NA	NA	NA	NA	NA	0	0
222-C	05/03/2015 00:00	17	Individual	0		Cold	Dry	3	2. Spring	Yes	C&D floor	C&D other surfaces	7. NA	0	good	natural		Trough	Trough and Nipple	Nipples and other	1. Solid	None	Not solid	3 Weeks	2-3 weeks	Daily	1. No	2. Yes	2. Yes	4. washed and disinfected	NA	Missing	Missing	Missing	Missing	NA	NA	NA	NA	NA	NA	NA	NA	NA	NA	NA	NA	0	0
222-C	05/03/2015 00:00	17	Pooled	0		Cold	Dry	3	2. Spring	Yes	C&D floor	C&D other surfaces	7. NA	0	good	natural		Trough	Trough and Nipple	Nipples and other	1. Solid	None	Not solid	3 Weeks	2-3 weeks	Daily	1. No	2. Yes	2. Yes	4. washed and disinfected	NA	Missing	Missing	Missing	Missing	NA	NA	NA	NA	NA	NA	NA	NA	NA	NA	NA	NA	0	0
222-C	05/03/2015 00:00	18	Individual	0		Cold	Dry	3	2. Spring	Yes	C&D floor	C&D other surfaces	7. NA	0	good	natural		Trough	Trough and Nipple	Nipples and other	1. Solid	None	Not solid	3 Weeks	2-3 weeks	Daily	1. No	2. Yes	2. Yes	4. washed and disinfected	NA	Missing	Missing	Missing	Missing	NA	NA	NA	NA	NA	NA	NA	NA	NA	NA	NA	NA	0	0
222-C	05/03/2015 00:00	18	Pooled	0		Cold	Dry	3	2. Spring	Yes	C&D feeder	C&D feeders	7. NA	0	good	natural		Trough	Trough and Nipple	Nipples and other	1. Solid	None	Not solid	3 Weeks	2-3 weeks	Daily	1. No	2. Yes	2. Yes	4. washed and disinfected	NA	Missing	Missing	Missing	Missing	NA	NA	NA	NA	NA	NA	NA	NA	NA	NA	NA	NA	0	0
222-C	05/03/2015 00:00	19	Individual	0		Cold	Dry	3	2. Spring	Yes	C&D floor	C&D other surfaces	7. NA	0	good	natural		Trough	Trough and Nipple	Nipples and other	1. Solid	None	Not solid	3 Weeks	2-3 weeks	Daily	1. No	2. Yes	2. Yes	4. washed and disinfected	NA	Missing	Missing	Missing	Missing	NA	NA	NA	NA	NA	NA	NA	NA	NA	NA	NA	NA	0	0
222-C	05/03/2015 00:00	19	Pooled	0		Cold	Dry	3	2. Spring	Yes	C&D drinker	C&D drinkers	7. NA	0	good	natural		Trough	Trough and Nipple	Nipples and other	1. Solid	None	Not solid	3 Weeks	2-3 weeks	Daily	1. No	2. Yes	2. Yes	4. washed and disinfected	NA	Missing	Missing	Missing	Missing	NA	NA	NA	NA	NA	NA	NA	NA	NA	NA	NA	NA	0	0
222-C	05/03/2015 00:00	20	Individual	0		Cold	Dry	3	2. Spring	Yes	C&D floor	C&D other surfaces	7. NA	0	good	natural		Trough	Trough and Nipple	Nipples and other	1. Solid	None	Not solid	3 Weeks	2-3 weeks	Daily	1. No	2. Yes	2. Yes	4. washed and disinfected	NA	Missing	Missing	Missing	Missing	NA	NA	NA	NA	NA	NA	NA	NA	NA	NA	NA	NA	0	0
222-C	05/03/2015 00:00	20	Pooled	0		Cold	Dry	3	2. Spring	Yes	C&D floor	C&D other surfaces	7. NA	0	good	natural		Trough	Trough and Nipple	Nipples and other	1. Solid	None	Not solid	3 Weeks	2-3 weeks	Daily	1. No	2. Yes	2. Yes	4. washed and disinfected	NA	Missing	Missing	Missing	Missing	NA	NA	NA	NA	NA	NA	NA	NA	NA	NA	NA	NA	0	0
222-C	05/03/2015 00:00	21	Individual	0		Cold	Dry	3	2. Spring	Yes	C&D floor	C&D other surfaces	7. NA	0	good	natural		Trough	Trough and Nipple	Nipples and other	1. Solid	None	Not solid	3 Weeks	2-3 weeks	Daily	1. No	2. Yes	2. Yes	4. washed and disinfected	NA	Missing	Missing	Missing	Missing	NA	NA	NA	NA	NA	NA	NA	NA	NA	NA	NA	NA	0	0
222-C	05/03/2015 00:00	21	Pooled	0		Cold	Dry	3	2. Spring	Yes	C&D feeder	C&D feeders	7. NA	0	good	natural		Trough	Trough and Nipple	Nipples and other	1. Solid	None	Not solid	3 Weeks	2-3 weeks	Daily	1. No	2. Yes	2. Yes	4. washed and disinfected	NA	Missing	Missing	Missing	Missing	NA	NA	NA	NA	NA	NA	NA	NA	NA	NA	NA	NA	0	0
222-C	05/03/2015 00:00	22	Individual	0		Cold	Dry	3	2. Spring	Yes	C&D floor	C&D other surfaces	7. NA	0	good	natural		Trough	Trough and Nipple	Nipples and other	1. Solid	None	Not solid	3 Weeks	2-3 weeks	Daily	1. No	2. Yes	2. Yes	4. washed and disinfected	NA	Missing	Missing	Missing	Missing	NA	NA	NA	NA	NA	NA	NA	NA	NA	NA	NA	NA	0	0
222-C	05/03/2015 00:00	22	Pooled	0		Cold	Dry	3	2. Spring	Yes	C&D drinker	C&D drinkers	7. NA	0	good	natural		Trough	Trough and Nipple	Nipples and other	1. Solid	None	Not solid	3 Weeks	2-3 weeks	Daily	1. No	2. Yes	2. Yes	4. washed and disinfected	NA	Missing	Missing	Missing	Missing	NA	NA	NA	NA	NA	NA	NA	NA	NA	NA	NA	NA	0	0
222-C	05/03/2015 00:00	23	Individual	0		Cold	Dry	3	2. Spring	Yes	C&D floor	C&D other surfaces	7. NA	0	good	natural		Trough	Trough and Nipple	Nipples and other	1. Solid	None	Not solid	3 Weeks	2-3 weeks	Daily	1. No	2. Yes	2. Yes	4. washed and disinfected	NA	Missing	Missing	Missing	Missing	NA	NA	NA	NA	NA	NA	NA	NA	NA	NA	NA	NA	0	0
222-C	05/03/2015 00:00	23	Pooled	0		Cold	Dry	3	2. Spring	Yes	C&D floor	C&D other surfaces	7. NA	0	good	natural		Trough	Trough and Nipple	Nipples and other	1. Solid	None	Not solid	3 Weeks	2-3 weeks	Daily	1. No	2. Yes	2. Yes	4. washed and disinfected	NA	Missing	Missing	Missing	Missing	NA	NA	NA	NA	NA	NA	NA	NA	NA	NA	NA	NA	0	0
222-C	05/03/2015 00:00	24	Individual	0		Cold	Dry	3	2. Spring	Yes	C&D floor	C&D other surfaces	7. NA	0	good	natural		Trough	Trough and Nipple	Nipples and other	1. Solid	None	Not solid	3 Weeks	2-3 weeks	Daily	1. No	2. Yes	2. Yes	4. washed and disinfected	NA	Missing	Missing	Missing	Missing	NA	NA	NA	NA	NA	NA	NA	NA	NA	NA	NA	NA	0	0
222-C	05/03/2015 00:00	24	Pooled	0		Cold	Dry	3	2. Spring	Yes	C&D feeder	C&D feeders	7. NA	0	good	natural		Trough	Trough and Nipple	Nipples and other	1. Solid	None	Not solid	3 Weeks	2-3 weeks	Daily	1. No	2. Yes	2. Yes	4. washed and disinfected	NA	Missing	Missing	Missing	Missing	NA	NA	NA	NA	NA	NA	NA	NA	NA	NA	NA	NA	0	0
222-C	05/03/2015 00:00	25	Individual	0		Cold	Dry	3	2. Spring	Yes	C&D floor	C&D other surfaces	7. NA	0	good	natural		Trough	Trough and Nipple	Nipples and other	1. Solid	None	Not solid	3 Weeks	2-3 weeks	Daily	1. No	2. Yes	2. Yes	4. washed and disinfected	NA	Missing	Missing	Missing	Missing	NA	NA	NA	NA	NA	NA	NA	NA	NA	NA	NA	NA	0	0
222-C	05/03/2015 00:00	25	Pooled	0		Cold	Dry	3	2. Spring	Yes	C&D drinker	C&D drinkers	7. NA	0	good	natural		Trough	Trough and Nipple	Nipples and other	1. Solid	None	Not solid	3 Weeks	2-3 weeks	Daily	1. No	2. Yes	2. Yes	4. washed and disinfected	NA	Missing	Missing	Missing	Missing	NA	NA	NA	NA	NA	NA	NA	NA	NA	NA	NA	NA	0	0
222-C	05/03/2015 00:00	26	Individual	0		Cold	Dry	3	2. Spring	Yes	C&D floor	C&D other surfaces	7. NA	0	good	natural		Trough	Trough and Nipple	Nipples and other	1. Solid	None	Not solid	3 Weeks	2-3 weeks	Daily	1. No	2. Yes	2. Yes	4. washed and disinfected	NA	Missing	Missing	Missing	Missing	NA	NA	NA	NA	NA	NA	NA	NA	NA	NA	NA	NA	0	0
222-C	05/03/2015 00:00	26	Pooled	0		Cold	Dry	3	2. Spring	Yes	C&D floor	C&D other surfaces	7. NA	0	good	natural		Trough	Trough and Nipple	Nipples and other	1. Solid	None	Not solid	3 Weeks	2-3 weeks	Daily	1. No	2. Yes	2. Yes	4. washed and disinfected	NA	Missing	Missing	Missing	Missing	NA	NA	NA	NA	NA	NA	NA	NA	NA	NA	NA	NA	0	0
222-C	05/03/2015 00:00	27	Individual	0		Cold	Dry	3	2. Spring	Yes	C&D floor	C&D other surfaces	7. NA	0	good	natural		Trough	Trough and Nipple	Nipples and other	1. Solid	None	Not solid	3 Weeks	2-3 weeks	Daily	1. No	2. Yes	2. Yes	4. washed and disinfected	NA	Missing	Missing	Missing	Missing	NA	NA	NA	NA	NA	NA	NA	NA	NA	NA	NA	NA	0	0
222-C	05/03/2015 00:00	27	Pooled	0		Cold	Dry	3	2. Spring	Yes	C&D feeder	C&D feeders	7. NA	0	good	natural		Trough	Trough and Nipple	Nipples and other	1. Solid	None	Not solid	3 Weeks	2-3 weeks	Daily	1. No	2. Yes	2. Yes	4. washed and disinfected	NA	Missing	Missing	Missing	Missing	NA	NA	NA	NA	NA	NA	NA	NA	NA	NA	NA	NA	0	0
222-C	05/03/2015 00:00	28	Individual	0		Cold	Dry	3	2. Spring	Yes	C&D floor	C&D other surfaces	7. NA	0	good	natural		Trough	Trough and Nipple	Nipples and other	1. Solid	None	Not solid	3 Weeks	2-3 weeks	Daily	1. No	2. Yes	2. Yes	4. washed and disinfected	NA	Missing	Missing	Missing	Missing	NA	NA	NA	NA	NA	NA	NA	NA	NA	NA	NA	NA	0	0
222-C	05/03/2015 00:00	28	Pooled	0		Cold	Dry	3	2. Spring	Yes	C&D drinker	C&D drinkers	7. NA	0	good	natural		Trough	Trough and Nipple	Nipples and other	1. Solid	None	Not solid	3 Weeks	2-3 weeks	Daily	1. No	2. Yes	2. Yes	4. washed and disinfected	NA	Missing	Missing	Missing	Missing	NA	NA	NA	NA	NA	NA	NA	NA	NA	NA	NA	NA	0	0
222-C	05/03/2015 00:00	29	Individual	0		Cold	Dry	3	2. Spring	Yes	C&D floor	C&D other surfaces	7. NA	0	good	natural		Trough	Trough and Nipple	Nipples and other	1. Solid	None	Not solid	3 Weeks	2-3 weeks	Daily	1. No	2. Yes	2. Yes	4. washed and disinfected	NA	Missing	Missing	Missing	Missing	NA	NA	NA	NA	NA	NA	NA	NA	NA	NA	NA	NA	0	0
222-C	05/03/2015 00:00	29	Pooled	0		Cold	Dry	3	2. Spring	Yes	C&D floor	C&D other surfaces	7. NA	0	good	natural		Trough	Trough and Nipple	Nipples and other	1. Solid	None	Not solid	3 Weeks	2-3 weeks	Daily	1. No	2. Yes	2. Yes	4. washed and disinfected	NA	Missing	Missing	Missing	Missing	NA	NA	NA	NA	NA	NA	NA	NA	NA	NA	NA	NA	0	0
222-C	05/03/2015 00:00	30	Individual	0		Cold	Dry	3	2. Spring	Yes	C&D floor	C&D other surfaces	7. NA	0	good	natural		Trough	Trough and Nipple	Nipples and other	1. Solid	None	Not solid	3 Weeks	2-3 weeks	Daily	1. No	2. Yes	2. Yes	4. washed and disinfected	NA	Missing	Missing	Missing	Missing	NA	NA	NA	NA	NA	NA	NA	NA	NA	NA	NA	NA	0	0
222-C	05/03/2015 00:00	30	Pooled	0		Cold	Dry	3	2. Spring	Yes	C&D feeder	C&D feeders	7. NA	0	good	natural		Trough	Trough and Nipple	Nipples and other	1. Solid	None	Not solid	3 Weeks	2-3 weeks	Daily	1. No	2. Yes	2. Yes	4. washed and disinfected	NA	Missing	Missing	Missing	Missing	NA	NA	NA	NA	NA	NA	NA	NA	NA	NA	NA	NA	0	0
222-C	05/03/2015 00:00	31	Individual	0		Cold	Dry	3	2. Spring	No	C&D floor	C&D other surfaces	7. NA	0	good	natural		Trough	Trough and Nipple	Nipples and other	1. Solid	None	Not solid	3 Weeks	2-3 weeks	Daily	1. No	2. Yes	2. Yes	4. washed and disinfected	NA	Missing	Missing	Missing	Missing	NA	NA	NA	NA	NA	NA	NA	NA	NA	NA	NA	NA	0	0
222-C	05/03/2015 00:00	31	Pooled	0		Cold	Dry	3	2. Spring	Yes	C&D drinker	C&D drinkers	7. NA	0	good	natural		Trough	Trough and Nipple	Nipples and other	1. Solid	None	Not solid	3 Weeks	2-3 weeks	Daily	1. No	2. Yes	2. Yes	4. washed and disinfected	NA	Missing	Missing	Missing	Missing	NA	NA	NA	NA	NA	NA	NA	NA	NA	NA	NA	NA	0	0
222-C	05/03/2015 00:00	32	Individual	0		Cold	Dry	3	2. Spring	No	C&D floor	C&D other surfaces	7. NA	0	good	natural		Trough	Trough and Nipple	Nipples and other	1. Solid	None	Not solid	3 Weeks	2-3 weeks	Daily	1. No	2. Yes	2. Yes	4. washed and disinfected	NA	Missing	Missing	Missing	Missing	NA	NA	NA	NA	NA	NA	NA	NA	NA	NA	NA	NA	0	0
222-C	05/03/2015 00:00	32	Pooled	0		Cold	Dry	3	2. Spring	Yes	C&D floor	C&D other surfaces	7. NA	0	good	natural		Trough	Trough and Nipple	Nipples and other	1. Solid	None	Not solid	3 Weeks	2-3 weeks	Daily	1. No	2. Yes	2. Yes	4. washed and disinfected	NA	Missing	Missing	Missing	Missing	NA	NA	NA	NA	NA	NA	NA	NA	NA	NA	NA	NA	0	0
222-C	05/03/2015 00:00	33	Individual	0		Cold	Dry	3	2. Spring	No	C&D floor	C&D other surfaces	7. NA	0	good	natural		Trough	Trough and Nipple	Nipples and other	1. Solid	None	Not solid	3 Weeks	2-3 weeks	Daily	1. No	2. Yes	2. Yes	4. washed and disinfected	NA	Missing	Missing	Missing	Missing	NA	NA	NA	NA	NA	NA	NA	NA	NA	NA	NA	NA	0	0
222-C	05/03/2015 00:00	33	Pooled	0		Cold	Dry	3	2. Spring	Yes	C&D feeder	C&D feeders	7. NA	0	good	natural		Trough	Trough and Nipple	Nipples and other	1. Solid	None	Not solid	3 Weeks	2-3 weeks	Daily	1. No	2. Yes	2. Yes	4. washed and disinfected	NA	Missing	Missing	Missing	Missing	NA	NA	NA	NA	NA	NA	NA	NA	NA	NA	NA	NA	0	0
222-C	05/03/2015 00:00	34	Individual	0		Cold	Dry	3	2. Spring	No	C&D floor	C&D other surfaces	7. NA	0	good	natural		Trough	Trough and Nipple	Nipples and other	1. Solid	None	Not solid	3 Weeks	2-3 weeks	Daily	1. No	2. Yes	2. Yes	4. washed and disinfected	NA	Missing	Missing	Missing	Missing	NA	NA	NA	NA	NA	NA	NA	NA	NA	NA	NA	NA	0	0
222-C	05/03/2015 00:00	34	Pooled	0		Cold	Dry	3	2. Spring	Yes	C&D drinker	C&D drinkers	7. NA	0	good	natural		Trough	Trough and Nipple	Nipples and other	1. Solid	None	Not solid	3 Weeks	2-3 weeks	Daily	1. No	2. Yes	2. Yes	4. washed and disinfected	NA	Missing	Missing	Missing	Missing	NA	NA	NA	NA	NA	NA	NA	NA	NA	NA	NA	NA	0	0
222-C	05/03/2015 00:00	35	Individual	0		Cold	Dry	3	2. Spring	No	C&D floor	C&D other surfaces	7. NA	0	good	natural		Trough	Trough and Nipple	Nipples and other	1. Solid	None	Not solid	3 Weeks	2-3 weeks	Daily	1. No	2. Yes	2. Yes	4. washed and disinfected	NA	Missing	Missing	Missing	Missing	NA	NA	NA	NA	NA	NA	NA	NA	NA	NA	NA	NA	0	0
222-C	05/03/2015 00:00	35	Pooled	0		Cold	Dry	3	2. Spring	Yes	C&D floor	C&D other surfaces	7. NA	0	good	natural		Trough	Trough and Nipple	Nipples and other	1. Solid	None	Not solid	3 Weeks	2-3 weeks	Daily	1. No	2. Yes	2. Yes	4. washed and disinfected	NA	Missing	Missing	Missing	Missing	NA	NA	NA	NA	NA	NA	NA	NA	NA	NA	NA	NA	0	0
222-C	05/03/2015 00:00	36	Individual	0		Cold	Dry	3	2. Spring	No	C&D floor	C&D other surfaces	7. NA	0	good	natural		Trough	Trough and Nipple	Nipples and other	1. Solid	None	Not solid	3 Weeks	2-3 weeks	Daily	1. No	2. Yes	2. Yes	4. washed and disinfected	NA	Missing	Missing	Missing	Missing	NA	NA	NA	NA	NA	NA	NA	NA	NA	NA	NA	NA	0	0
222-C	05/03/2015 00:00	36	Pooled	0		Cold	Dry	3	2. Spring	Yes	C&D feeder	C&D feeders	7. NA	0	good	natural		Trough	Trough and Nipple	Nipples and other	1. Solid	None	Not solid	3 Weeks	2-3 weeks	Daily	1. No	2. Yes	2. Yes	4. washed and disinfected	NA	Missing	Missing	Missing	Missing	NA	NA	NA	NA	NA	NA	NA	NA	NA	NA	NA	NA	0	0
222-C	05/03/2015 00:00	37	Individual	0		Cold	Dry	3	2. Spring	No	C&D floor	C&D other surfaces	7. NA	0	good	natural		Trough	Trough and Nipple	Nipples and other	1. Solid	None	Not solid	3 Weeks	2-3 weeks	Daily	1. No	2. Yes	2. Yes	4. washed and disinfected	NA	Missing	Missing	Missing	Missing	NA	NA	NA	NA	NA	NA	NA	NA	NA	NA	NA	NA	0	0
222-C	05/03/2015 00:00	37	Pooled	0		Cold	Dry	3	2. Spring	Yes	C&D drinker	C&D drinkers	7. NA	0	good	natural		Trough	Trough and Nipple	Nipples and other	1. Solid	None	Not solid	3 Weeks	2-3 weeks	Daily	1. No	2. Yes	2. Yes	4. washed and disinfected	NA	Missing	Missing	Missing	Missing	NA	NA	NA	NA	NA	NA	NA	NA	NA	NA	NA	NA	0	0
222-C	05/03/2015 00:00	38	Individual	0		Cold	Dry	3	2. Spring	No	C&D floor	C&D other surfaces	7. NA	0	good	natural		Trough	Trough and Nipple	Nipples and other	1. Solid	None	Not solid	3 Weeks	2-3 weeks	Daily	1. No	2. Yes	2. Yes	4. washed and disinfected	NA	Missing	Missing	Missing	Missing	NA	NA	NA	NA	NA	NA	NA	NA	NA	NA	NA	NA	0	0
222-C	05/03/2015 00:00	38	Pooled	0		Cold	Dry	3	2. Spring	Yes	C&D floor	C&D other surfaces	7. NA	0	good	natural		Trough	Trough and Nipple	Nipples and other	1. Solid	None	Not solid	3 Weeks	2-3 weeks	Daily	1. No	2. Yes	2. Yes	4. washed and disinfected	NA	Missing	Missing	Missing	Missing	NA	NA	NA	NA	NA	NA	NA	NA	NA	NA	NA	NA	0	0
222-C	05/03/2015 00:00	39	Individual	0		Cold	Dry	3	2. Spring	No	C&D floor	C&D other surfaces	7. NA	0	good	natural		Trough	Trough and Nipple	Nipples and other	1. Solid	None	Not solid	3 Weeks	2-3 weeks	Daily	1. No	2. Yes	2. Yes	4. washed and disinfected	NA	Missing	Missing	Missing	Missing	NA	NA	NA	NA	NA	NA	NA	NA	NA	NA	NA	NA	0	0
222-C	05/03/2015 00:00	39	Pooled	0		Cold	Dry	3	2. Spring	Yes	C&D feeder	C&D feeders	7. NA	0	good	natural		Trough	Trough and Nipple	Nipples and other	1. Solid	None	Not solid	3 Weeks	2-3 weeks	Daily	1. No	2. Yes	2. Yes	4. washed and disinfected	NA	Missing	Missing	Missing	Missing	NA	NA	NA	NA	NA	NA	NA	NA	NA	NA	NA	NA	0	0
222-C	05/03/2015 00:00	40	Individual	0		Cold	Dry	3	2. Spring	No	C&D floor	C&D other surfaces	7. NA	0	good	natural		Trough	Trough and Nipple	Nipples and other	1. Solid	None	Not solid	3 Weeks	2-3 weeks	Daily	1. No	2. Yes	2. Yes	4. washed and disinfected	NA	Missing	Missing	Missing	Missing	NA	NA	NA	NA	NA	NA	NA	NA	NA	NA	NA	NA	0	0
222-C	05/03/2015 00:00	40	Pooled	0		Cold	Dry	3	2. Spring	Yes	C&D drinker	C&D drinkers	7. NA	0	good	natural		Trough	Trough and Nipple	Nipples and other	1. Solid	None	Not solid	3 Weeks	2-3 weeks	Daily	1. No	2. Yes	2. Yes	4. washed and disinfected	NA	Missing	Missing	Missing	Missing	NA	NA	NA	NA	NA	NA	NA	NA	NA	NA	NA	NA	0	0
222-C	05/03/2015 00:00	41	Individual	0		Cold	Dry	3	2. Spring	No	C&D floor	C&D other surfaces	7. NA	0	good	natural		Trough	Trough and Nipple	Nipples and other	1. Solid	None	Not solid	3 Weeks	2-3 weeks	Daily	1. No	2. Yes	2. Yes	4. washed and disinfected	NA	Missing	Missing	Missing	Missing	NA	NA	NA	NA	NA	NA	NA	NA	NA	NA	NA	NA	0	0
222-C	05/03/2015 00:00	41	Pooled	0		Cold	Dry	3	2. Spring	No	C&D floor	C&D other surfaces	7. NA	0	good	natural		Trough	Trough and Nipple	Nipples and other	1. Solid	None	Not solid	3 Weeks	2-3 weeks	Daily	1. No	2. Yes	2. Yes	4. washed and disinfected	NA	Missing	Missing	Missing	Missing	NA	NA	NA	NA	NA	NA	NA	NA	NA	NA	NA	NA	0	0
222-C	05/03/2015 00:00	42	Individual	0		Cold	Dry	3	2. Spring	No	C&D floor	C&D other surfaces	7. NA	0	good	natural		Trough	Trough and Nipple	Nipples and other	1. Solid	None	Not solid	3 Weeks	2-3 weeks	Daily	1. No	2. Yes	2. Yes	4. washed and disinfected	NA	Missing	Missing	Missing	Missing	NA	NA	NA	NA	NA	NA	NA	NA	NA	NA	NA	NA	0	0
222-C	05/03/2015 00:00	42	Pooled	0		Cold	Dry	3	2. Spring	No	C&D feeder	C&D feeders	7. NA	0	good	natural		Trough	Trough and Nipple	Nipples and other	1. Solid	None	Not solid	3 Weeks	2-3 weeks	Daily	1. No	2. Yes	2. Yes	4. washed and disinfected	NA	Missing	Missing	Missing	Missing	NA	NA	NA	NA	NA	NA	NA	NA	NA	NA	NA	NA	0	0
222-C	05/03/2015 00:00	43	Individual	0		Cold	Dry	3	2. Spring	No	C&D floor	C&D other surfaces	7. NA	0	good	natural		Trough	Trough and Nipple	Nipples and other	1. Solid	None	Not solid	3 Weeks	2-3 weeks	Daily	1. No	2. Yes	2. Yes	4. washed and disinfected	NA	Missing	Missing	Missing	Missing	NA	NA	NA	NA	NA	NA	NA	NA	NA	NA	NA	NA	0	0
222-C	05/03/2015 00:00	43	Pooled	0		Cold	Dry	3	2. Spring	No	C&D drinker	C&D drinkers	7. NA	0	good	natural		Trough	Trough and Nipple	Nipples and other	1. Solid	None	Not solid	3 Weeks	2-3 weeks	Daily	1. No	2. Yes	2. Yes	4. washed and disinfected	NA	Missing	Missing	Missing	Missing	NA	NA	NA	NA	NA	NA	NA	NA	NA	NA	NA	NA	0	0
222-C	05/03/2015 00:00	44	Individual	0		Cold	Dry	3	2. Spring	No	C&D floor	C&D other surfaces	7. NA	0	good	natural		Trough	Trough and Nipple	Nipples and other	1. Solid	None	Not solid	3 Weeks	2-3 weeks	Daily	1. No	2. Yes	2. Yes	4. washed and disinfected	NA	Missing	Missing	Missing	Missing	NA	NA	NA	NA	NA	NA	NA	NA	NA	NA	NA	NA	0	0
222-C	05/03/2015 00:00	44	Pooled	0		Cold	Dry	3	2. Spring	No	C&D floor	C&D other surfaces	7. NA	0	good	natural		Trough	Trough and Nipple	Nipples and other	1. Solid	None	Not solid	3 Weeks	2-3 weeks	Daily	1. No	2. Yes	2. Yes	4. washed and disinfected	NA	Missing	Missing	Missing	Missing	NA	NA	NA	NA	NA	NA	NA	NA	NA	NA	NA	NA	0	0
222-C	05/03/2015 00:00	45	Individual	0		Cold	Dry	3	2. Spring	No	C&D feeder	C&D feeders	7. NA	0	good	natural		Trough	Trough and Nipple	Nipples and other	1. Solid	None	Not solid	3 Weeks	2-3 weeks	Daily	1. No	2. Yes	2. Yes	4. washed and disinfected	NA	Missing	Missing	Missing	Missing	NA	NA	NA	NA	NA	NA	NA	NA	NA	NA	NA	NA	0	0
222-C	05/03/2015 00:00	45	Pooled	0		Cold	Dry	3	2. Spring	No	C&D feeder	C&D feeders	7. NA	0	good	natural		Trough	Trough and Nipple	Nipples and other	1. Solid	None	Not solid	3 Weeks	2-3 weeks	Daily	1. No	2. Yes	2. Yes	4. washed and disinfected	NA	Missing	Missing	Missing	Missing	NA	NA	NA	NA	NA	NA	NA	NA	NA	NA	NA	NA	0	0
222-C	05/03/2015 00:00	46	Individual	0		Cold	Dry	3	2. Spring	No	C&D floor	C&D other surfaces	7. NA	0	good	natural		Trough	Trough and Nipple	Nipples and other	1. Solid	None	Not solid	3 Weeks	2-3 weeks	Daily	1. No	2. Yes	2. Yes	4. washed and disinfected	NA	Missing	Missing	Missing	Missing	NA	NA	NA	NA	NA	NA	NA	NA	NA	NA	NA	NA	0	0
222-C	05/03/2015 00:00	46	Pooled	0		Cold	Dry	3	2. Spring	No	C&D drinker	C&D drinkers	7. NA	0	good	natural		Trough	Trough and Nipple	Nipples and other	1. Solid	None	Not solid	3 Weeks	2-3 weeks	Daily	1. No	2. Yes	2. Yes	4. washed and disinfected	NA	Missing	Missing	Missing	Missing	NA	NA	NA	NA	NA	NA	NA	NA	NA	NA	NA	NA	0	0
222-C	05/03/2015 00:00	47	Individual	0		Cold	Dry	3	2. Spring	No	C&D floor	C&D other surfaces	7. NA	0	good	natural		Trough	Trough and Nipple	Nipples and other	1. Solid	None	Not solid	3 Weeks	2-3 weeks	Daily	1. No	2. Yes	2. Yes	4. washed and disinfected	NA	Missing	Missing	Missing	Missing	NA	NA	NA	NA	NA	NA	NA	NA	NA	NA	NA	NA	0	0
222-C	05/03/2015 00:00	47	Pooled	1	4,5,12:I:-	Cold	Dry	3	2. Spring	No	C&D floor	C&D other surfaces	7. NA	0	good	natural		Trough	Trough and Nipple	Nipples and other	1. Solid	None	Not solid	3 Weeks	2-3 weeks	Daily	1. No	2. Yes	2. Yes	4. washed and disinfected	NA	Missing	Missing	Missing	Missing	NA	NA	NA	NA	NA	NA	NA	NA	NA	NA	NA	NA	0	0
222-C	05/03/2015 00:00	48	Individual	0		Cold	Dry	3	2. Spring	No	C&D floor	C&D other surfaces	7. NA	0	good	natural		Trough	Trough and Nipple	Nipples and other	1. Solid	None	Not solid	3 Weeks	2-3 weeks	Daily	1. No	2. Yes	2. Yes	4. washed and disinfected	NA	Missing	Missing	Missing	Missing	NA	NA	NA	NA	NA	NA	NA	NA	NA	NA	NA	NA	0	0
222-C	05/03/2015 00:00	48	Pooled	0		Cold	Dry	3	2. Spring	No	C&D feeder	C&D feeders	7. NA	0	good	natural		Trough	Trough and Nipple	Nipples and other	1. Solid	None	Not solid	3 Weeks	2-3 weeks	Daily	1. No	2. Yes	2. Yes	4. washed and disinfected	NA	Missing	Missing	Missing	Missing	NA	NA	NA	NA	NA	NA	NA	NA	NA	NA	NA	NA	0	0
222-C	05/03/2015 00:00	49	Individual	0		Cold	Dry	3	2. Spring	No	C&D floor	C&D other surfaces	7. NA	0	good	natural		Trough	Trough and Nipple	Nipples and other	1. Solid	None	Not solid	3 Weeks	2-3 weeks	Daily	1. No	2. Yes	2. Yes	4. washed and disinfected	NA	Missing	Missing	Missing	Missing	NA	NA	NA	NA	NA	NA	NA	NA	NA	NA	NA	NA	0	0
222-C	05/03/2015 00:00	49	Pooled	0		Cold	Dry	3	2. Spring	No	C&D drinker	C&D drinkers	7. NA	0	good	natural		Trough	Trough and Nipple	Nipples and other	1. Solid	None	Not solid	3 Weeks	2-3 weeks	Daily	1. No	2. Yes	2. Yes	4. washed and disinfected	NA	Missing	Missing	Missing	Missing	NA	NA	NA	NA	NA	NA	NA	NA	NA	NA	NA	NA	0	0
222-C	05/03/2015 00:00	50	Individual	0		Cold	Dry	3	2. Spring	No	C&D floor	C&D other surfaces	7. NA	0	good	natural		Trough	Trough and Nipple	Nipples and other	1. Solid	None	Not solid	3 Weeks	2-3 weeks	Daily	1. No	2. Yes	2. Yes	4. washed and disinfected	NA	Missing	Missing	Missing	Missing	NA	NA	NA	NA	NA	NA	NA	NA	NA	NA	NA	NA	0	0
222-C	05/03/2015 00:00	50	Pooled	1	4,5,12:I:-	Cold	Dry	3	2. Spring	No	C&D floor	C&D other surfaces	7. NA	0	good	natural		Trough	Trough and Nipple	Nipples and other	1. Solid	None	Not solid	3 Weeks	2-3 weeks	Daily	1. No	2. Yes	2. Yes	4. washed and disinfected	NA	Missing	Missing	Missing	Missing	NA	NA	NA	NA	NA	NA	NA	NA	NA	NA	NA	NA	0	0
222-C	05/03/2015 00:00	51	Individual	0		Cold	Dry	3	2. Spring	No	C&D floor	C&D other surfaces	7. NA	0	good	natural		Trough	Trough and Nipple	Nipples and other	1. Solid	None	Not solid	3 Weeks	2-3 weeks	Daily	1. No	2. Yes	2. Yes	4. washed and disinfected	NA	Missing	Missing	Missing	Missing	NA	NA	NA	NA	NA	NA	NA	NA	NA	NA	NA	NA	0	0
222-C	05/03/2015 00:00	51	Pooled	0		Cold	Dry	3	2. Spring	No	C&D feeder	C&D feeders	7. NA	0	good	natural		Trough	Trough and Nipple	Nipples and other	1. Solid	None	Not solid	3 Weeks	2-3 weeks	Daily	1. No	2. Yes	2. Yes	4. washed and disinfected	NA	Missing	Missing	Missing	Missing	NA	NA	NA	NA	NA	NA	NA	NA	NA	NA	NA	NA	0	0
222-C	05/03/2015 00:00	52	Individual	0		Cold	Dry	3	2. Spring	No	C&D floor	C&D other surfaces	7. NA	0	good	natural		Trough	Trough and Nipple	Nipples and other	1. Solid	None	Not solid	3 Weeks	2-3 weeks	Daily	1. No	2. Yes	2. Yes	4. washed and disinfected	NA	Missing	Missing	Missing	Missing	NA	NA	NA	NA	NA	NA	NA	NA	NA	NA	NA	NA	0	0
222-C	05/03/2015 00:00	52	Pooled	0		Cold	Dry	3	2. Spring	No	C&D drinker	C&D drinkers	7. NA	0	good	natural		Trough	Trough and Nipple	Nipples and other	1. Solid	None	Not solid	3 Weeks	2-3 weeks	Daily	1. No	2. Yes	2. Yes	4. washed and disinfected	NA	Missing	Missing	Missing	Missing	NA	NA	NA	NA	NA	NA	NA	NA	NA	NA	NA	NA	0	0
222-C	05/03/2015 00:00	53	Individual	0		Cold	Dry	3	2. Spring	No	C&D floor	C&D other surfaces	7. NA	0	good	natural		Trough	Trough and Nipple	Nipples and other	1. Solid	None	Not solid	3 Weeks	2-3 weeks	Daily	1. No	2. Yes	2. Yes	4. washed and disinfected	NA	Missing	Missing	Missing	Missing	NA	NA	NA	NA	NA	NA	NA	NA	NA	NA	NA	NA	0	0
222-C	05/03/2015 00:00	53	Pooled	0		Cold	Dry	3	2. Spring	No	C&D floor	C&D other surfaces	7. NA	0	good	natural		Trough	Trough and Nipple	Nipples and other	1. Solid	None	Not solid	3 Weeks	2-3 weeks	Daily	1. No	2. Yes	2. Yes	4. washed and disinfected	NA	Missing	Missing	Missing	Missing	NA	NA	NA	NA	NA	NA	NA	NA	NA	NA	NA	NA	0	0
222-C	05/03/2015 00:00	54	Individual	0		Cold	Dry	3	2. Spring	No	C&D floor	C&D other surfaces	7. NA	0	good	natural		Trough	Trough and Nipple	Nipples and other	1. Solid	None	Not solid	3 Weeks	2-3 weeks	Daily	1. No	2. Yes	2. Yes	4. washed and disinfected	NA	Missing	Missing	Missing	Missing	NA	NA	NA	NA	NA	NA	NA	NA	NA	NA	NA	NA	0	0
222-C	05/03/2015 00:00	54	Pooled	0		Cold	Dry	3	2. Spring	No	C&D feeder	C&D feeders	7. NA	0	good	natural		Trough	Trough and Nipple	Nipples and other	1. Solid	None	Not solid	3 Weeks	2-3 weeks	Daily	1. No	2. Yes	2. Yes	4. washed and disinfected	NA	Missing	Missing	Missing	Missing	NA	NA	NA	NA	NA	NA	NA	NA	NA	NA	NA	NA	0	0
222-C	05/03/2015 00:00	55	Individual	0		Cold	Dry	3	2. Spring	No	C&D floor	C&D other surfaces	7. NA	0	good	natural		Trough	Trough and Nipple	Nipples and other	1. Solid	None	Not solid	3 Weeks	2-3 weeks	Daily	1. No	2. Yes	2. Yes	4. washed and disinfected	NA	Missing	Missing	Missing	Missing	NA	NA	NA	NA	NA	NA	NA	NA	NA	NA	NA	NA	0	0
222-C	05/03/2015 00:00	55	Pooled	0		Cold	Dry	3	2. Spring	No	C&D drinker	C&D drinkers	7. NA	0	good	natural		Trough	Trough and Nipple	Nipples and other	1. Solid	None	Not solid	3 Weeks	2-3 weeks	Daily	1. No	2. Yes	2. Yes	4. washed and disinfected	NA	Missing	Missing	Missing	Missing	NA	NA	NA	NA	NA	NA	NA	NA	NA	NA	NA	NA	0	0
222-C	05/03/2015 00:00	56	Individual	0		Cold	Dry	3	2. Spring	No	C&D floor	C&D other surfaces	7. NA	0	good	natural		Trough	Trough and Nipple	Nipples and other	1. Solid	None	Not solid	3 Weeks	2-3 weeks	Daily	1. No	2. Yes	2. Yes	4. washed and disinfected	NA	Missing	Missing	Missing	Missing	NA	NA	NA	NA	NA	NA	NA	NA	NA	NA	NA	NA	0	0
222-C	05/03/2015 00:00	56	Pooled	1	4,5,12:I:-	Cold	Dry	3	2. Spring	No	C&D floor	C&D other surfaces	7. NA	0	good	natural		Trough	Trough and Nipple	Nipples and other	1. Solid	None	Not solid	3 Weeks	2-3 weeks	Daily	1. No	2. Yes	2. Yes	4. washed and disinfected	NA	Missing	Missing	Missing	Missing	NA	NA	NA	NA	NA	NA	NA	NA	NA	NA	NA	NA	0	0
222-C	05/03/2015 00:00	57	Individual	0		Cold	Dry	3	2. Spring	No	C&D floor	C&D other surfaces	7. NA	0	good	natural		Trough	Trough and Nipple	Nipples and other	1. Solid	None	Not solid	3 Weeks	2-3 weeks	Daily	1. No	2. Yes	2. Yes	4. washed and disinfected	NA	Missing	Missing	Missing	Missing	NA	NA	NA	NA	NA	NA	NA	NA	NA	NA	NA	NA	0	0
222-C	05/03/2015 00:00	57	Pooled	0		Cold	Dry	3	2. Spring	No	C&D feeder	C&D feeders	7. NA	0	good	natural		Trough	Trough and Nipple	Nipples and other	1. Solid	None	Not solid	3 Weeks	2-3 weeks	Daily	1. No	2. Yes	2. Yes	4. washed and disinfected	NA	Missing	Missing	Missing	Missing	NA	NA	NA	NA	NA	NA	NA	NA	NA	NA	NA	NA	0	0
222-C	05/03/2015 00:00	58	Individual	0		Cold	Dry	3	2. Spring	No	C&D floor	C&D other surfaces	7. NA	0	good	natural		Trough	Trough and Nipple	Nipples and other	1. Solid	None	Not solid	3 Weeks	2-3 weeks	Daily	1. No	2. Yes	2. Yes	4. washed and disinfected	NA	Missing	Missing	Missing	Missing	NA	NA	NA	NA	NA	NA	NA	NA	NA	NA	NA	NA	0	0
222-C	05/03/2015 00:00	58	Pooled	0		Cold	Dry	3	2. Spring	No	C&D drinker	C&D drinkers	7. NA	0	good	natural		Trough	Trough and Nipple	Nipples and other	1. Solid	None	Not solid	3 Weeks	2-3 weeks	Daily	1. No	2. Yes	2. Yes	4. washed and disinfected	NA	Missing	Missing	Missing	Missing	NA	NA	NA	NA	NA	NA	NA	NA	NA	NA	NA	NA	0	0
222-C	05/03/2015 00:00	59	Individual	0		Cold	Dry	3	2. Spring	No	C&D floor	C&D other surfaces	7. NA	0	good	natural		Trough	Trough and Nipple	Nipples and other	1. Solid	None	Not solid	3 Weeks	2-3 weeks	Daily	1. No	2. Yes	2. Yes	4. washed and disinfected	NA	Missing	Missing	Missing	Missing	NA	NA	NA	NA	NA	NA	NA	NA	NA	NA	NA	NA	0	0
222-C	05/03/2015 00:00	59	Pooled	0		Cold	Dry	3	2. Spring	No	C&D floor	C&D other surfaces	7. NA	0	good	natural		Trough	Trough and Nipple	Nipples and other	1. Solid	None	Not solid	3 Weeks	2-3 weeks	Daily	1. No	2. Yes	2. Yes	4. washed and disinfected	NA	Missing	Missing	Missing	Missing	NA	NA	NA	NA	NA	NA	NA	NA	NA	NA	NA	NA	0	0
222-C	05/03/2015 00:00	60	Individual	0		Cold	Dry	3	2. Spring	No	C&D floor	C&D other surfaces	7. NA	0	good	natural		Trough	Trough and Nipple	Nipples and other	1. Solid	None	Not solid	3 Weeks	2-3 weeks	Daily	1. No	2. Yes	2. Yes	4. washed and disinfected	NA	Missing	Missing	Missing	Missing	NA	NA	NA	NA	NA	NA	NA	NA	NA	NA	NA	NA	0	0
222-C	05/03/2015 00:00	60	Pooled	0		Cold	Dry	3	2. Spring	No	C&D feeder	C&D feeders	7. NA	0	good	natural		Trough	Trough and Nipple	Nipples and other	1. Solid	None	Not solid	3 Weeks	2-3 weeks	Daily	1. No	2. Yes	2. Yes	4. washed and disinfected	NA	Missing	Missing	Missing	Missing	NA	NA	NA	NA	NA	NA	NA	NA	NA	NA	NA	NA	0	0
222-C	05/03/2015 00:00	61	Pooled	0		Cold	Dry	3	2. Spring	No	C&D drinker	C&D drinkers	7. NA	0	good	natural		Trough	Trough and Nipple	Nipples and other	1. Solid	None	Not solid	3 Weeks	2-3 weeks	Daily	1. No	2. Yes	2. Yes	4. washed and disinfected	NA	Missing	Missing	Missing	Missing	NA	NA	NA	NA	NA	NA	NA	NA	NA	NA	NA	NA	0	0
222-C	05/03/2015 00:00	62	Pooled	0		Cold	Dry	3	2. Spring	No	C&D floor	C&D other surfaces	7. NA	0	good	natural		Trough	Trough and Nipple	Nipples and other	1. Solid	None	Not solid	3 Weeks	2-3 weeks	Daily	1. No	2. Yes	2. Yes	4. washed and disinfected	NA	Missing	Missing	Missing	Missing	NA	NA	NA	NA	NA	NA	NA	NA	NA	NA	NA	NA	0	0
222-C	05/03/2015 00:00	63	Pooled	0		Cold	Dry	3	2. Spring	No	C&D feeder	C&D feeders	7. NA	0	good	natural		Trough	Trough and Nipple	Nipples and other	1. Solid	None	Not solid	3 Weeks	2-3 weeks	Daily	1. No	2. Yes	2. Yes	4. washed and disinfected	NA	Missing	Missing	Missing	Missing	NA	NA	NA	NA	NA	NA	NA	NA	NA	NA	NA	NA	0	0
222-C	05/03/2015 00:00	64	Pooled	0		Cold	Dry	3	2. Spring	No	C&D drinker	C&D drinkers	7. NA	0	good	natural		Trough	Trough and Nipple	Nipples and other	1. Solid	None	Not solid	3 Weeks	2-3 weeks	Daily	1. No	2. Yes	2. Yes	4. washed and disinfected	NA	Missing	Missing	Missing	Missing	NA	NA	NA	NA	NA	NA	NA	NA	NA	NA	NA	NA	0	0
222-C	05/03/2015 00:00	65	Pooled	0		Cold	Dry	3	2. Spring	No	C&D floor	C&D other surfaces	7. NA	0	good	natural		Trough	Trough and Nipple	Nipples and other	1. Solid	None	Not solid	3 Weeks	2-3 weeks	Daily	1. No	2. Yes	2. Yes	4. washed and disinfected	NA	Missing	Missing	Missing	Missing	NA	NA	NA	NA	NA	NA	NA	NA	NA	NA	NA	NA	0	0
222-C	05/03/2015 00:00	66	Pooled	0		Cold	Dry	3	2. Spring	No	C&D feeder	C&D feeders	7. NA	0	good	natural		Trough	Trough and Nipple	Nipples and other	1. Solid	None	Not solid	3 Weeks	2-3 weeks	Daily	1. No	2. Yes	2. Yes	4. washed and disinfected	NA	Missing	Missing	Missing	Missing	NA	NA	NA	NA	NA	NA	NA	NA	NA	NA	NA	NA	0	0
222-C	05/03/2015 00:00	67	Pooled	0		Cold	Dry	3	2. Spring	No	C&D drinker	C&D drinkers	7. NA	0	good	natural		Trough	Trough and Nipple	Nipples and other	1. Solid	None	Not solid	3 Weeks	2-3 weeks	Daily	1. No	2. Yes	2. Yes	4. washed and disinfected	NA	Missing	Missing	Missing	Missing	NA	NA	NA	NA	NA	NA	NA	NA	NA	NA	NA	NA	0	0
222-C	05/03/2015 00:00	68	Pooled	0		Cold	Dry	3	2. Spring	No	C&D floor	C&D other surfaces	7. NA	0	good	natural		Trough	Trough and Nipple	Nipples and other	1. Solid	None	Not solid	3 Weeks	2-3 weeks	Daily	1. No	2. Yes	2. Yes	4. washed and disinfected	NA	Missing	Missing	Missing	Missing	NA	NA	NA	NA	NA	NA	NA	NA	NA	NA	NA	NA	0	0
222-C	05/03/2015 00:00	69	Pooled	0		Cold	Dry	3	2. Spring	No	C&D feeder	C&D feeders	7. NA	0	good	natural		Trough	Trough and Nipple	Nipples and other	1. Solid	None	Not solid	3 Weeks	2-3 weeks	Daily	1. No	2. Yes	2. Yes	4. washed and disinfected	NA	Missing	Missing	Missing	Missing	NA	NA	NA	NA	NA	NA	NA	NA	NA	NA	NA	NA	0	0
222-C	05/03/2015 00:00	70	Pooled	0		Cold	Dry	3	2. Spring	No	C&D drinker	C&D drinkers	7. NA	0	good	natural		Trough	Trough and Nipple	Nipples and other	1. Solid	None	Not solid	3 Weeks	2-3 weeks	Daily	1. No	2. Yes	2. Yes	4. washed and disinfected	NA	Missing	Missing	Missing	Missing	NA	NA	NA	NA	NA	NA	NA	NA	NA	NA	NA	NA	0	0
222-C	18/03/2015 00:00	1	Individual	0				3	2. Spring	Growers	C&D floor	C&D other surfaces	3. Weaners		good	natural		Trough	Trough and Nipple	Nipples and other	1. Solid	None	Not solid	3 Weeks	2-3 weeks	Daily	1. No	2. Yes	2. Yes	4. washed and disinfected	NA	Missing	Missing	Missing	Missing	-1	NK	NK		0	-1	0	0	Missing	Missing	Missing	Missing	1	0
222-C	18/03/2015 00:00	1	Pooled	0				3	2. Spring	Growers	C&D floor	C&D other surfaces	3. Weaners		good	natural		Trough	Trough and Nipple	Nipples and other	1. Solid	None	Not solid	3 Weeks	2-3 weeks	Daily	1. No	2. Yes	2. Yes	4. washed and disinfected	NA	Missing	Missing	Missing	Missing	-1	NK	NK		0	-1	0	0	Missing	Missing	Missing	Missing	1	0
222-C	18/03/2015 00:00	2	Individual	0				3	2. Spring	Growers	C&D floor	C&D other surfaces	3. Weaners		good	natural		Trough	Trough and Nipple	Nipples and other	1. Solid	None	Not solid	3 Weeks	2-3 weeks	Daily	1. No	2. Yes	2. Yes	4. washed and disinfected	NA	Missing	Missing	Missing	Missing	-1	NK	NK		0	-1	0	0	Missing	Missing	Missing	Missing	1	0
222-C	18/03/2015 00:00	2	Pooled	0				3	2. Spring	Growers	C&D feeder	C&D feeders	3. Weaners		good	natural		Trough	Trough and Nipple	Nipples and other	1. Solid	None	Not solid	3 Weeks	2-3 weeks	Daily	1. No	2. Yes	2. Yes	4. washed and disinfected	NA	Missing	Missing	Missing	Missing	-1	NK	NK		0	-1	0	0	Missing	Missing	Missing	Missing	1	0
222-C	18/03/2015 00:00	3	Individual	0				3	2. Spring	Growers	C&D floor	C&D other surfaces	3. Weaners		good	natural		Trough	Trough and Nipple	Nipples and other	1. Solid	None	Not solid	3 Weeks	2-3 weeks	Daily	1. No	2. Yes	2. Yes	4. washed and disinfected	NA	Missing	Missing	Missing	Missing	-1	NK	NK		0	-1	0	0	Missing	Missing	Missing	Missing	1	0
222-C	18/03/2015 00:00	3	Pooled	0				3	2. Spring	Growers	C&D drinker	C&D drinkers	3. Weaners		good	natural		Trough	Trough and Nipple	Nipples and other	1. Solid	None	Not solid	3 Weeks	2-3 weeks	Daily	1. No	2. Yes	2. Yes	4. washed and disinfected	NA	Missing	Missing	Missing	Missing	-1	NK	NK		0	-1	0	0	Missing	Missing	Missing	Missing	1	0
222-C	18/03/2015 00:00	4	Individual	0				3	2. Spring	Growers	C&D floor	C&D other surfaces	3. Weaners		good	natural		Trough	Trough and Nipple	Nipples and other	1. Solid	None	Not solid	3 Weeks	2-3 weeks	Daily	1. No	2. Yes	2. Yes	4. washed and disinfected	NA	Missing	Missing	Missing	Missing	-1	NK	NK		0	-1	0	0	Missing	Missing	Missing	Missing	1	0
222-C	18/03/2015 00:00	4	Pooled	0				3	2. Spring	Growers	C&D floor	C&D other surfaces	3. Weaners		good	natural		Trough	Trough and Nipple	Nipples and other	1. Solid	None	Not solid	3 Weeks	2-3 weeks	Daily	1. No	2. Yes	2. Yes	4. washed and disinfected	NA	Missing	Missing	Missing	Missing	-1	NK	NK		0	-1	0	0	Missing	Missing	Missing	Missing	1	0
222-C	18/03/2015 00:00	5	Individual	0				3	2. Spring	Growers	C&D floor	C&D other surfaces	3. Weaners		good	natural		Trough	Trough and Nipple	Nipples and other	1. Solid	None	Not solid	3 Weeks	2-3 weeks	Daily	1. No	2. Yes	2. Yes	4. washed and disinfected	NA	Missing	Missing	Missing	Missing	-1	NK	NK		0	-1	0	0	Missing	Missing	Missing	Missing	1	0
222-C	18/03/2015 00:00	5	Pooled	0				3	2. Spring	Growers	C&D feeder	C&D feeders	3. Weaners		good	natural		Trough	Trough and Nipple	Nipples and other	1. Solid	None	Not solid	3 Weeks	2-3 weeks	Daily	1. No	2. Yes	2. Yes	4. washed and disinfected	NA	Missing	Missing	Missing	Missing	-1	NK	NK		0	-1	0	0	Missing	Missing	Missing	Missing	1	0
222-C	18/03/2015 00:00	6	Pooled	0				3	2. Spring	Growers	C&D drinker	C&D drinkers	3. Weaners		good	natural		Trough	Trough and Nipple	Nipples and other	1. Solid	None	Not solid	3 Weeks	2-3 weeks	Daily	1. No	2. Yes	2. Yes	4. washed and disinfected	NA	Missing	Missing	Missing	Missing	-1	NK	NK		0	-1	0	0	Missing	Missing	Missing	Missing	1	0
222-C	18/03/2015 00:00	7	Pooled	0				3	2. Spring	Growers	C&D floor	C&D other surfaces	3. Weaners		good	natural		Trough	Trough and Nipple	Nipples and other	1. Solid	None	Not solid	3 Weeks	2-3 weeks	Daily	1. No	2. Yes	2. Yes	4. washed and disinfected	NA	Missing	Missing	Missing	Missing	-1	NK	NK		0	-1	0	0	Missing	Missing	Missing	Missing	1	0
222-C	18/03/2015 00:00	8	Pooled	0				3	2. Spring	Growers	C&D feeder	C&D feeders	3. Weaners		good	natural		Trough	Trough and Nipple	Nipples and other	1. Solid	None	Not solid	3 Weeks	2-3 weeks	Daily	1. No	2. Yes	2. Yes	4. washed and disinfected	NA	Missing	Missing	Missing	Missing	-1	NK	NK		0	-1	0	0	Missing	Missing	Missing	Missing	1	0
222-C	18/03/2015 00:00	9	Pooled	0				3	2. Spring	Growers	C&D drinker	C&D drinkers	3. Weaners		good	natural		Trough	Trough and Nipple	Nipples and other	1. Solid	None	Not solid	3 Weeks	2-3 weeks	Daily	1. No	2. Yes	2. Yes	4. washed and disinfected	NA	Missing	Missing	Missing	Missing	-1	NK	NK		0	-1	0	0	Missing	Missing	Missing	Missing	1	0
222-C	18/03/2015 00:00	10	Pooled	0				3	2. Spring	Growers	C&D floor	C&D other surfaces	3. Weaners		good	natural		Trough	Trough and Nipple	Nipples and other	1. Solid	None	Not solid	3 Weeks	2-3 weeks	Daily	1. No	2. Yes	2. Yes	4. washed and disinfected	NA	Missing	Missing	Missing	Missing	-1	NK	NK		0	-1	0	0	Missing	Missing	Missing	Missing	1	0
222-C	18/03/2015 00:00	11	Pooled	0				3	2. Spring	Growers	C&D feeder	C&D feeders	3. Weaners		good	natural		Trough	Trough and Nipple	Nipples and other	1. Solid	None	Not solid	3 Weeks	2-3 weeks	Daily	1. No	2. Yes	2. Yes	4. washed and disinfected	NA	Missing	Missing	Missing	Missing	-1	NK	NK		0	-1	0	0	Missing	Missing	Missing	Missing	1	0
222-C	18/03/2015 00:00	12	Pooled	0				3	2. Spring	Growers	C&D drinker	C&D drinkers	3. Weaners		good	natural		Trough	Trough and Nipple	Nipples and other	1. Solid	None	Not solid	3 Weeks	2-3 weeks	Daily	1. No	2. Yes	2. Yes	4. washed and disinfected	NA	Missing	Missing	Missing	Missing	-1	NK	NK		0	-1	0	0	Missing	Missing	Missing	Missing	1	0
222-C	18/03/2015 00:00	13	Pooled	0				3	2. Spring	Growers	C&D floor	C&D other surfaces	3. Weaners		good	natural		Trough	Trough and Nipple	Nipples and other	1. Solid	None	Not solid	3 Weeks	2-3 weeks	Daily	1. No	2. Yes	2. Yes	4. washed and disinfected	NA	Missing	Missing	Missing	Missing	-1	NK	NK		0	-1	0	0	Missing	Missing	Missing	Missing	1	0
222-C	18/03/2015 00:00	14	Pooled	0				3	2. Spring	Growers	C&D feeder	C&D feeders	3. Weaners		good	natural		Trough	Trough and Nipple	Nipples and other	1. Solid	None	Not solid	3 Weeks	2-3 weeks	Daily	1. No	2. Yes	2. Yes	4. washed and disinfected	NA	Missing	Missing	Missing	Missing	-1	NK	NK		0	-1	0	0	Missing	Missing	Missing	Missing	1	0
222-C	18/03/2015 00:00	15	Pooled	0				3	2. Spring	Growers	C&D drinker	C&D drinkers	3. Weaners		good	natural		Trough	Trough and Nipple	Nipples and other	1. Solid	None	Not solid	3 Weeks	2-3 weeks	Daily	1. No	2. Yes	2. Yes	4. washed and disinfected	NA	Missing	Missing	Missing	Missing	-1	NK	NK		0	-1	0	0	Missing	Missing	Missing	Missing	1	0
222-C	18/03/2015 00:00	16	Pooled	0				3	2. Spring	Growers	C&D floor	C&D other surfaces	3. Weaners		good	natural		Trough	Trough and Nipple	Nipples and other	1. Solid	None	Not solid	3 Weeks	2-3 weeks	Daily	1. No	2. Yes	2. Yes	4. washed and disinfected	NA	Missing	Missing	Missing	Missing	-1	NK	NK		0	-1	0	0	Missing	Missing	Missing	Missing	1	0
222-C	18/03/2015 00:00	17	Pooled	0				3	2. Spring	Growers	C&D feeder	C&D feeders	3. Weaners		good	natural		Trough	Trough and Nipple	Nipples and other	1. Solid	None	Not solid	3 Weeks	2-3 weeks	Daily	1. No	2. Yes	2. Yes	4. washed and disinfected	NA	Missing	Missing	Missing	Missing	-1	NK	NK		0	-1	0	0	Missing	Missing	Missing	Missing	1	0
222-C	18/03/2015 00:00	18	Pooled	0				3	2. Spring	Growers	C&D drinker	C&D drinkers	3. Weaners		good	natural		Trough	Trough and Nipple	Nipples and other	1. Solid	None	Not solid	3 Weeks	2-3 weeks	Daily	1. No	2. Yes	2. Yes	4. washed and disinfected	NA	Missing	Missing	Missing	Missing	-1	NK	NK		0	-1	0	0	Missing	Missing	Missing	Missing	1	0
222-C	18/03/2015 00:00	19	Pooled	0				3	2. Spring	Growers	C&D floor	C&D other surfaces	3. Weaners		good	natural		Trough	Trough and Nipple	Nipples and other	1. Solid	None	Not solid	3 Weeks	2-3 weeks	Daily	1. No	2. Yes	2. Yes	4. washed and disinfected	NA	Missing	Missing	Missing	Missing	-1	NK	NK		0	-1	0	0	Missing	Missing	Missing	Missing	1	0
222-C	18/03/2015 00:00	20	Pooled	0				3	2. Spring	Growers	C&D feeder	C&D feeders	3. Weaners		good	natural		Trough	Trough and Nipple	Nipples and other	1. Solid	None	Not solid	3 Weeks	2-3 weeks	Daily	1. No	2. Yes	2. Yes	4. washed and disinfected	NA	Missing	Missing	Missing	Missing	-1	NK	NK		0	-1	0	0	Missing	Missing	Missing	Missing	1	0
222-C	18/03/2015 00:00	21	Pooled	0				3	2. Spring	Growers	C&D drinker	C&D drinkers	3. Weaners		good	natural		Trough	Trough and Nipple	Nipples and other	1. Solid	None	Not solid	3 Weeks	2-3 weeks	Daily	1. No	2. Yes	2. Yes	4. washed and disinfected	NA	Missing	Missing	Missing	Missing	-1	NK	NK		0	-1	0	0	Missing	Missing	Missing	Missing	1	0
222-C	18/03/2015 00:00	22	Pooled	0				3	2. Spring	Growers	C&D floor	C&D other surfaces	3. Weaners		good	natural		Trough	Trough and Nipple	Nipples and other	1. Solid	None	Not solid	3 Weeks	2-3 weeks	Daily	1. No	2. Yes	2. Yes	4. washed and disinfected	NA	Missing	Missing	Missing	Missing	-1	NK	NK		0	-1	0	0	Missing	Missing	Missing	Missing	1	0
222-C	18/03/2015 00:00	23	Pooled	0				3	2. Spring	Growers	C&D feeder	C&D feeders	3. Weaners		good	natural		Trough	Trough and Nipple	Nipples and other	1. Solid	None	Not solid	3 Weeks	2-3 weeks	Daily	1. No	2. Yes	2. Yes	4. washed and disinfected	NA	Missing	Missing	Missing	Missing	-1	NK	NK		0	-1	0	0	Missing	Missing	Missing	Missing	1	0
222-C	18/03/2015 00:00	24	Pooled	0				3	2. Spring	Growers	C&D drinker	C&D feeders	3. Weaners		good	natural		Trough	Trough and Nipple	Nipples and other	1. Solid	None	Not solid	3 Weeks	2-3 weeks	Daily	1. No	2. Yes	2. Yes	4. washed and disinfected	NA	Missing	Missing	Missing	Missing	-1	NK	NK		0	-1	0	0	Missing	Missing	Missing	Missing	1	0
222-C	18/03/2015 00:00	25	Pooled	0				3	2. Spring	Growers	C&D floor	C&D other surfaces	3. Weaners		good	natural		Trough	Trough and Nipple	Nipples and other	1. Solid	None	Not solid	3 Weeks	2-3 weeks	Daily	1. No	2. Yes	2. Yes	4. washed and disinfected	NA	Missing	Missing	Missing	Missing	-1	NK	NK		0	-1	0	0	Missing	Missing	Missing	Missing	1	0
222-C	18/03/2015 00:00	26	Pooled	0				3	2. Spring	Growers	C&D feeder	C&D feeders	3. Weaners		good	natural		Trough	Trough and Nipple	Nipples and other	1. Solid	None	Not solid	3 Weeks	2-3 weeks	Daily	1. No	2. Yes	2. Yes	4. washed and disinfected	NA	Missing	Missing	Missing	Missing	-1	NK	NK		0	-1	0	0	Missing	Missing	Missing	Missing	1	0
222-C	18/03/2015 00:00	27	Pooled	0				3	2. Spring	Growers	C&D drinker	C&D drinkers	3. Weaners		good	natural		Trough	Trough and Nipple	Nipples and other	1. Solid	None	Not solid	3 Weeks	2-3 weeks	Daily	1. No	2. Yes	2. Yes	4. washed and disinfected	NA	Missing	Missing	Missing	Missing	-1	NK	NK		0	-1	0	0	Missing	Missing	Missing	Missing	1	0
222-C	18/03/2015 00:00	28	Pooled	0				3	2. Spring	Growers	C&D floor	C&D other surfaces	3. Weaners		good	natural		Trough	Trough and Nipple	Nipples and other	1. Solid	None	Not solid	3 Weeks	2-3 weeks	Daily	1. No	2. Yes	2. Yes	4. washed and disinfected	NA	Missing	Missing	Missing	Missing	-1	NK	NK		0	-1	0	0	Missing	Missing	Missing	Missing	1	0
222-C	18/03/2015 00:00	29	Pooled	0				3	2. Spring	Growers	C&D feeder	C&D feeders	3. Weaners		good	natural		Trough	Trough and Nipple	Nipples and other	1. Solid	None	Not solid	3 Weeks	2-3 weeks	Daily	1. No	2. Yes	2. Yes	4. washed and disinfected	NA	Missing	Missing	Missing	Missing	-1	NK	NK		0	-1	0	0	Missing	Missing	Missing	Missing	1	0
222-C	18/03/2015 00:00	30	Pooled	0				3	2. Spring	Growers	C&D drinker	C&D drinkers	3. Weaners		good	natural		Trough	Trough and Nipple	Nipples and other	1. Solid	None	Not solid	3 Weeks	2-3 weeks	Daily	1. No	2. Yes	2. Yes	4. washed and disinfected	NA	Missing	Missing	Missing	Missing	-1	NK	NK		0	-1	0	0	Missing	Missing	Missing	Missing	1	0
222-C	18/03/2015 00:00	31	Pooled	0				3	2. Spring	Growers	C&D floor	C&D other surfaces	3. Weaners		good	natural		Trough	Trough and Nipple	Nipples and other	1. Solid	None	Not solid	3 Weeks	2-3 weeks	Daily	1. No	2. Yes	2. Yes	4. washed and disinfected	NA	Missing	Missing	Missing	Missing	-1	NK	NK		0	-1	0	0	Missing	Missing	Missing	Missing	1	0
222-C	18/03/2015 00:00	32	Pooled	0				3	2. Spring	Growers	C&D feeder	C&D feeders	3. Weaners		good	natural		Trough	Trough and Nipple	Nipples and other	1. Solid	None	Not solid	3 Weeks	2-3 weeks	Daily	1. No	2. Yes	2. Yes	4. washed and disinfected	NA	Missing	Missing	Missing	Missing	-1	NK	NK		0	-1	0	0	Missing	Missing	Missing	Missing	1	0
222-C	18/03/2015 00:00	33	Pooled	0				3	2. Spring	Growers	C&D drinker	C&D drinkers	3. Weaners		good	natural		Trough	Trough and Nipple	Nipples and other	1. Solid	None	Not solid	3 Weeks	2-3 weeks	Daily	1. No	2. Yes	2. Yes	4. washed and disinfected	NA	Missing	Missing	Missing	Missing	-1	NK	NK		0	-1	0	0	Missing	Missing	Missing	Missing	1	0
222-C	18/03/2015 00:00	34	Pooled	0				3	2. Spring	Growers	C&D floor	C&D other surfaces	3. Weaners		good	natural		Trough	Trough and Nipple	Nipples and other	1. Solid	None	Not solid	3 Weeks	2-3 weeks	Daily	1. No	2. Yes	2. Yes	4. washed and disinfected	NA	Missing	Missing	Missing	Missing	-1	NK	NK		0	-1	0	0	Missing	Missing	Missing	Missing	1	0
222-C	18/03/2015 00:00	35	Pooled	0				3	2. Spring	Growers	C&D feeder	C&D feeders	3. Weaners		good	natural		Trough	Trough and Nipple	Nipples and other	1. Solid	None	Not solid	3 Weeks	2-3 weeks	Daily	1. No	2. Yes	2. Yes	4. washed and disinfected	NA	Missing	Missing	Missing	Missing	-1	NK	NK		0	-1	0	0	Missing	Missing	Missing	Missing	1	0
222-C	18/03/2015 00:00	36	Pooled	0				3	2. Spring	Growers	C&D drinker	C&D drinkers	3. Weaners		good	natural		Trough	Trough and Nipple	Nipples and other	1. Solid	None	Not solid	3 Weeks	2-3 weeks	Daily	1. No	2. Yes	2. Yes	4. washed and disinfected	NA	Missing	Missing	Missing	Missing	-1	NK	NK		0	-1	0	0	Missing	Missing	Missing	Missing	1	0
222-C	18/03/2015 00:00	37	Pooled	0				3	2. Spring	Growers	C&D floor	C&D other surfaces	3. Weaners		good	natural		Trough	Trough and Nipple	Nipples and other	1. Solid	None	Not solid	3 Weeks	2-3 weeks	Daily	1. No	2. Yes	2. Yes	4. washed and disinfected	NA	Missing	Missing	Missing	Missing	-1	NK	NK		0	-1	0	0	Missing	Missing	Missing	Missing	1	0
222-C	18/03/2015 00:00	38	Pooled	0				3	2. Spring	Growers	C&D feeder	C&D feeders	3. Weaners		good	natural		Trough	Trough and Nipple	Nipples and other	1. Solid	None	Not solid	3 Weeks	2-3 weeks	Daily	1. No	2. Yes	2. Yes	4. washed and disinfected	NA	Missing	Missing	Missing	Missing	-1	NK	NK		0	-1	0	0	Missing	Missing	Missing	Missing	1	0
222-C	18/03/2015 00:00	39	Pooled	0				3	2. Spring	Growers	C&D drinker	C&D drinkers	3. Weaners		good	natural		Trough	Trough and Nipple	Nipples and other	1. Solid	None	Not solid	3 Weeks	2-3 weeks	Daily	1. No	2. Yes	2. Yes	4. washed and disinfected	NA	Missing	Missing	Missing	Missing	-1	NK	NK		0	-1	0	0	Missing	Missing	Missing	Missing	1	0
222-C	18/03/2015 00:00	40	Pooled	0				3	2. Spring	Growers	C&D floor	C&D other surfaces	3. Weaners		good	natural		Trough	Trough and Nipple	Nipples and other	1. Solid	None	Not solid	3 Weeks	2-3 weeks	Daily	1. No	2. Yes	2. Yes	4. washed and disinfected	NA	Missing	Missing	Missing	Missing	-1	NK	NK		0	-1	0	0	Missing	Missing	Missing	Missing	1	0
222-C	18/03/2015 00:00	41	Pooled	0				3	2. Spring	Growers	C&D feeder	C&D feeders	3. Weaners		good	natural		Trough	Trough and Nipple	Nipples and other	1. Solid	None	Not solid	3 Weeks	2-3 weeks	Daily	1. No	2. Yes	2. Yes	4. washed and disinfected	NA	Missing	Missing	Missing	Missing	-1	NK	NK		0	-1	0	0	Missing	Missing	Missing	Missing	1	0
222-C	18/03/2015 00:00	42	Pooled	0				3	2. Spring	Growers	C&D drinker	C&D drinkers	3. Weaners		good	natural		Trough	Trough and Nipple	Nipples and other	1. Solid	None	Not solid	3 Weeks	2-3 weeks	Daily	1. No	2. Yes	2. Yes	4. washed and disinfected	NA	Missing	Missing	Missing	Missing	-1	NK	NK		0	-1	0	0	Missing	Missing	Missing	Missing	1	0
222-C	18/03/2015 00:00	43	Pooled	0				3	2. Spring	Growers	C&D floor	C&D other surfaces	3. Weaners		good	natural		Trough	Trough and Nipple	Nipples and other	1. Solid	None	Not solid	3 Weeks	2-3 weeks	Daily	1. No	2. Yes	2. Yes	4. washed and disinfected	NA	Missing	Missing	Missing	Missing	-1	NK	NK		0	-1	0	0	Missing	Missing	Missing	Missing	1	0
222-C	18/03/2015 00:00	44	Pooled	0				3	2. Spring	Growers	C&D feeder	C&D feeders	3. Weaners		good	natural		Trough	Trough and Nipple	Nipples and other	1. Solid	None	Not solid	3 Weeks	2-3 weeks	Daily	1. No	2. Yes	2. Yes	4. washed and disinfected	NA	Missing	Missing	Missing	Missing	-1	NK	NK		0	-1	0	0	Missing	Missing	Missing	Missing	1	0
222-C	18/03/2015 00:00	45	Pooled	0				3	2. Spring	Growers	C&D drinker	C&D drinkers	3. Weaners		good	natural		Trough	Trough and Nipple	Nipples and other	1. Solid	None	Not solid	3 Weeks	2-3 weeks	Daily	1. No	2. Yes	2. Yes	4. washed and disinfected	NA	Missing	Missing	Missing	Missing	-1	NK	NK		0	-1	0	0	Missing	Missing	Missing	Missing	1	0
222-C	18/03/2015 00:00	46	Pooled	0				3	2. Spring	Growers	C&D floor	C&D other surfaces	3. Weaners		good	natural		Trough	Trough and Nipple	Nipples and other	1. Solid	None	Not solid	3 Weeks	2-3 weeks	Daily	1. No	2. Yes	2. Yes	4. washed and disinfected	NA	Missing	Missing	Missing	Missing	-1	NK	NK		0	-1	0	0	Missing	Missing	Missing	Missing	1	0
222-C	18/03/2015 00:00	47	Pooled	0				3	2. Spring	Growers	C&D feeder	C&D feeders	3. Weaners		good	natural		Trough	Trough and Nipple	Nipples and other	1. Solid	None	Not solid	3 Weeks	2-3 weeks	Daily	1. No	2. Yes	2. Yes	4. washed and disinfected	NA	Missing	Missing	Missing	Missing	-1	NK	NK		0	-1	0	0	Missing	Missing	Missing	Missing	1	0
222-C	18/03/2015 00:00	48	Pooled	0				3	2. Spring	Growers	C&D drinker	C&D drinkers	3. Weaners		good	natural		Trough	Trough and Nipple	Nipples and other	1. Solid	None	Not solid	3 Weeks	2-3 weeks	Daily	1. No	2. Yes	2. Yes	4. washed and disinfected	NA	Missing	Missing	Missing	Missing	-1	NK	NK		0	-1	0	0	Missing	Missing	Missing	Missing	1	0
222-C	18/03/2015 00:00	49	Pooled	0				3	2. Spring	Growers	C&D floor	C&D other surfaces	3. Weaners		good	natural		Trough	Trough and Nipple	Nipples and other	1. Solid	None	Not solid	3 Weeks	2-3 weeks	Daily	1. No	2. Yes	2. Yes	4. washed and disinfected	NA	Missing	Missing	Missing	Missing	-1	NK	NK		0	-1	0	0	Missing	Missing	Missing	Missing	1	0
222-C	18/03/2015 00:00	50	Pooled	0				3	2. Spring	Growers	C&D feeder	C&D feeders	3. Weaners		good	natural		Trough	Trough and Nipple	Nipples and other	1. Solid	None	Not solid	3 Weeks	2-3 weeks	Daily	1. No	2. Yes	2. Yes	4. washed and disinfected	NA	Missing	Missing	Missing	Missing	-1	NK	NK		0	-1	0	0	Missing	Missing	Missing	Missing	1	0
222-C	18/03/2015 00:00	51	Pooled	0				3	2. Spring	Growers	C&D drinker	C&D drinkers	3. Weaners		good	natural		Trough	Trough and Nipple	Nipples and other	1. Solid	None	Not solid	3 Weeks	2-3 weeks	Daily	1. No	2. Yes	2. Yes	4. washed and disinfected	NA	Missing	Missing	Missing	Missing	-1	NK	NK		0	-1	0	0	Missing	Missing	Missing	Missing	1	0
222-C	18/03/2015 00:00	52	Pooled	0				3	2. Spring	Growers	C&D floor	C&D other surfaces	3. Weaners		good	natural		Trough	Trough and Nipple	Nipples and other	1. Solid	None	Not solid	3 Weeks	2-3 weeks	Daily	1. No	2. Yes	2. Yes	4. washed and disinfected	NA	Missing	Missing	Missing	Missing	-1	NK	NK		0	-1	0	0	Missing	Missing	Missing	Missing	1	0
222-C	18/03/2015 00:00	53	Pooled	0				3	2. Spring	Growers	C&D feeder	C&D feeders	3. Weaners		good	natural		Trough	Trough and Nipple	Nipples and other	1. Solid	None	Not solid	3 Weeks	2-3 weeks	Daily	1. No	2. Yes	2. Yes	4. washed and disinfected	NA	Missing	Missing	Missing	Missing	-1	NK	NK		0	-1	0	0	Missing	Missing	Missing	Missing	1	0
222-C	18/03/2015 00:00	54	Pooled	0				3	2. Spring	Growers	C&D drinker	C&D drinkers	3. Weaners		good	natural		Trough	Trough and Nipple	Nipples and other	1. Solid	None	Not solid	3 Weeks	2-3 weeks	Daily	1. No	2. Yes	2. Yes	4. washed and disinfected	NA	Missing	Missing	Missing	Missing	-1	NK	NK		0	-1	0	0	Missing	Missing	Missing	Missing	1	0
222-C	18/03/2015 00:00	55	Pooled	0				3	2. Spring	Growers	C&D floor	C&D other surfaces	3. Weaners		good	natural		Trough	Trough and Nipple	Nipples and other	1. Solid	None	Not solid	3 Weeks	2-3 weeks	Daily	1. No	2. Yes	2. Yes	4. washed and disinfected	NA	Missing	Missing	Missing	Missing	-1	NK	NK		0	-1	0	0	Missing	Missing	Missing	Missing	1	0
222-C	18/03/2015 00:00	56	Pooled	0				3	2. Spring	Growers	C&D feeder	C&D feeders	3. Weaners		good	natural		Trough	Trough and Nipple	Nipples and other	1. Solid	None	Not solid	3 Weeks	2-3 weeks	Daily	1. No	2. Yes	2. Yes	4. washed and disinfected	NA	Missing	Missing	Missing	Missing	-1	NK	NK		0	-1	0	0	Missing	Missing	Missing	Missing	1	0
222-C	18/03/2015 00:00	57	Pooled	0				3	2. Spring	Growers	C&D drinker	C&D drinkers	3. Weaners		good	natural		Trough	Trough and Nipple	Nipples and other	1. Solid	None	Not solid	3 Weeks	2-3 weeks	Daily	1. No	2. Yes	2. Yes	4. washed and disinfected	NA	Missing	Missing	Missing	Missing	-1	NK	NK		0	-1	0	0	Missing	Missing	Missing	Missing	1	0
222-C	18/03/2015 00:00	58	Pooled	0				3	2. Spring	Growers	C&D floor	C&D other surfaces	3. Weaners		good	natural		Trough	Trough and Nipple	Nipples and other	1. Solid	None	Not solid	3 Weeks	2-3 weeks	Daily	1. No	2. Yes	2. Yes	4. washed and disinfected	NA	Missing	Missing	Missing	Missing	-1	NK	NK		0	-1	0	0	Missing	Missing	Missing	Missing	1	0
222-C	18/03/2015 00:00	59	Pooled	0				3	2. Spring	Growers	C&D feeder	C&D feeders	3. Weaners		good	natural		Trough	Trough and Nipple	Nipples and other	1. Solid	None	Not solid	3 Weeks	2-3 weeks	Daily	1. No	2. Yes	2. Yes	4. washed and disinfected	NA	Missing	Missing	Missing	Missing	-1	NK	NK		0	-1	0	0	Missing	Missing	Missing	Missing	1	0
222-C	18/03/2015 00:00	60	Pooled	0				3	2. Spring	Growers	C&D drinker	C&D drinkers	3. Weaners		good	natural		Trough	Trough and Nipple	Nipples and other	1. Solid	None	Not solid	3 Weeks	2-3 weeks	Daily	1. No	2. Yes	2. Yes	4. washed and disinfected	NA	Missing	Missing	Missing	Missing	-1	NK	NK		0	-1	0	0	Missing	Missing	Missing	Missing	1	0
222-C	01/04/2015 00:00	1	Individual	0		Cold	Dry	4	2. Spring	No	Weaners	Pen floor faeces from pigs	3. Weaners	640	good	natural		Trough	Nipple	Nipple	1. Solid	straw	Not solid	2-3 weeks	2-3 weeks	Daily	1. No	2. Yes	2. Yes	4. washed and disinfected	4	Missing	Missing	Missing	Missing	-1	NK	NK		0	-1	0	0	Missing	Missing	Missing	Missing	1	0
222-C	01/04/2015 00:00	1	Pooled	1	TYPHIMURIUM	Cold	Dry	4	2. Spring	Yes	Weaners	Pen floor faeces from pigs	3. Weaners	640	good	natural		Trough	Nipple	Nipple	1. Solid	straw	Not solid	2-3 weeks	2-3 weeks	Daily	1. No	2. Yes	2. Yes	4. washed and disinfected	4	Missing	Missing	Missing	Missing	-1	NK	NK		0	-1	0	0	Missing	Missing	Missing	Missing	1	0
222-C	01/04/2015 00:00	2	Individual	0		Cold	Dry	4	2. Spring	No	Weaners	Pen floor faeces from pigs	3. Weaners	640	good	natural		Trough	Nipple	Nipple	1. Solid	straw	Not solid	2-3 weeks	2-3 weeks	Daily	1. No	2. Yes	2. Yes	4. washed and disinfected	4	Missing	Missing	Missing	Missing	-1	NK	NK		0	-1	0	0	Missing	Missing	Missing	Missing	1	0
222-C	01/04/2015 00:00	2	Pooled	0		Cold	Dry	4	2. Spring	Yes	Weaners	Pen floor faeces from pigs	3. Weaners	640	good	natural		Trough	Nipple	Nipple	1. Solid	straw	Not solid	2-3 weeks	2-3 weeks	Daily	1. No	2. Yes	2. Yes	4. washed and disinfected	4	Missing	Missing	Missing	Missing	-1	NK	NK		0	-1	0	0	Missing	Missing	Missing	Missing	1	0
222-C	01/04/2015 00:00	3	Individual	0		Cold	Dry	4	2. Spring	No	Weaners	Pen floor faeces from pigs	3. Weaners	640	good	natural		Trough	Nipple	Nipple	1. Solid	straw	Not solid	2-3 weeks	2-3 weeks	Daily	1. No	2. Yes	2. Yes	4. washed and disinfected	4	Missing	Missing	Missing	Missing	-1	NK	NK		0	-1	0	0	Missing	Missing	Missing	Missing	1	0
222-C	01/04/2015 00:00	3	Pooled	1	TYPHIMURIUM	Cold	Dry	4	2. Spring	Yes	Weaners	Pen floor faeces from pigs	3. Weaners	640	good	natural		Trough	Nipple	Nipple	1. Solid	straw	Not solid	2-3 weeks	2-3 weeks	Daily	1. No	2. Yes	2. Yes	4. washed and disinfected	4	Missing	Missing	Missing	Missing	-1	NK	NK		0	-1	0	0	Missing	Missing	Missing	Missing	1	0
222-C	01/04/2015 00:00	4	Individual	0		Cold	Dry	4	2. Spring	No	Weaners	Pen floor faeces from pigs	3. Weaners	640	good	natural		Trough	Nipple	Nipple	1. Solid	straw	Not solid	2-3 weeks	2-3 weeks	Daily	1. No	2. Yes	2. Yes	4. washed and disinfected	4	Missing	Missing	Missing	Missing	-1	NK	NK		0	-1	0	0	Missing	Missing	Missing	Missing	1	0
222-C	01/04/2015 00:00	4	Pooled	1	4,5,12:I:-	Cold	Dry	4	2. Spring	Yes	Weaners	Pen floor faeces from pigs	3. Weaners	640	good	natural		Trough	Nipple	Nipple	1. Solid	straw	Not solid	2-3 weeks	2-3 weeks	Daily	1. No	2. Yes	2. Yes	4. washed and disinfected	4	Missing	Missing	Missing	Missing	-1	NK	NK		0	-1	0	0	Missing	Missing	Missing	Missing	1	0
222-C	01/04/2015 00:00	5	Individual	0		Cold	Dry	4	2. Spring	No	Weaners	Pen floor faeces from pigs	3. Weaners	640	good	natural		Trough	Nipple	Nipple	1. Solid	straw	Not solid	2-3 weeks	2-3 weeks	Daily	1. No	2. Yes	2. Yes	4. washed and disinfected	4	Missing	Missing	Missing	Missing	-1	NK	NK		0	-1	0	0	Missing	Missing	Missing	Missing	1	0
222-C	01/04/2015 00:00	5	Pooled	1	4,5,12:I:-	Cold	Dry	4	2. Spring	Yes	Weaners	Pen floor faeces from pigs	3. Weaners	640	good	natural		Trough	Nipple	Nipple	1. Solid	straw	Not solid	2-3 weeks	2-3 weeks	Daily	1. No	2. Yes	2. Yes	4. washed and disinfected	4	Missing	Missing	Missing	Missing	-1	NK	NK		0	-1	0	0	Missing	Missing	Missing	Missing	1	0
222-C	01/04/2015 00:00	6	Individual	0		Cold	Dry	4	2. Spring	No	Weaners	Pen floor faeces from pigs	3. Weaners	640	good	natural		Trough	Nipple	Nipple	1. Solid	straw	Not solid	2-3 weeks	2-3 weeks	Daily	1. No	2. Yes	2. Yes	4. washed and disinfected	4	Missing	Missing	Missing	Missing	-1	NK	NK		0	-1	0	0	Missing	Missing	Missing	Missing	1	0
222-C	01/04/2015 00:00	6	Pooled	0		Cold	Dry	4	2. Spring	Yes	Weaners	Pen floor faeces from pigs	3. Weaners	640	good	natural		Trough	Nipple	Nipple	1. Solid	straw	Not solid	2-3 weeks	2-3 weeks	Daily	1. No	2. Yes	2. Yes	4. washed and disinfected	4	Missing	Missing	Missing	Missing	-1	NK	NK		0	-1	0	0	Missing	Missing	Missing	Missing	1	0
222-C	01/04/2015 00:00	7	Individual	0		Cold	Dry	4	2. Spring	No	Weaners	Pen floor faeces from pigs	3. Weaners	640	good	natural		Trough	Nipple	Nipple	1. Solid	straw	Not solid	2-3 weeks	2-3 weeks	Daily	1. No	2. Yes	2. Yes	4. washed and disinfected	4	Missing	Missing	Missing	Missing	-1	NK	NK		0	-1	0	0	Missing	Missing	Missing	Missing	1	0
222-C	01/04/2015 00:00	7	Pooled	1	4,5,12:I:-	Cold	Dry	4	2. Spring	Yes	Weaners	Pen floor faeces from pigs	3. Weaners	640	good	natural		Trough	Nipple	Nipple	1. Solid	straw	Not solid	2-3 weeks	2-3 weeks	Daily	1. No	2. Yes	2. Yes	4. washed and disinfected	4	Missing	Missing	Missing	Missing	-1	NK	NK		0	-1	0	0	Missing	Missing	Missing	Missing	1	0
222-C	01/04/2015 00:00	8	Individual	0		Cold	Dry	4	2. Spring	No	Weaners	Pen floor faeces from pigs	3. Weaners	640	good	natural		Trough	Nipple	Nipple	1. Solid	straw	Not solid	2-3 weeks	2-3 weeks	Daily	1. No	2. Yes	2. Yes	4. washed and disinfected	4	Missing	Missing	Missing	Missing	-1	NK	NK		0	-1	0	0	Missing	Missing	Missing	Missing	1	0
222-C	01/04/2015 00:00	8	Pooled	1	TYPHIMURIUM	Cold	Dry	4	2. Spring	Yes	Weaners	Pen floor faeces from pigs	3. Weaners	640	good	natural		Trough	Nipple	Nipple	1. Solid	straw	Not solid	2-3 weeks	2-3 weeks	Daily	1. No	2. Yes	2. Yes	4. washed and disinfected	4	Missing	Missing	Missing	Missing	-1	NK	NK		0	-1	0	0	Missing	Missing	Missing	Missing	1	0
222-C	01/04/2015 00:00	9	Individual	0		Cold	Dry	4	2. Spring	No	Weaners	Pen floor faeces from pigs	3. Weaners	640	good	natural		Trough	Nipple	Nipple	1. Solid	straw	Not solid	2-3 weeks	2-3 weeks	Daily	1. No	2. Yes	2. Yes	4. washed and disinfected	4	Missing	Missing	Missing	Missing	-1	NK	NK		0	-1	0	0	Missing	Missing	Missing	Missing	1	0
222-C	01/04/2015 00:00	9	Pooled	0		Cold	Dry	4	2. Spring	Yes	Weaners	Pen floor faeces from pigs	3. Weaners	640	good	natural		Trough	Nipple	Nipple	1. Solid	straw	Not solid	2-3 weeks	2-3 weeks	Daily	1. No	2. Yes	2. Yes	4. washed and disinfected	4	Missing	Missing	Missing	Missing	-1	NK	NK		0	-1	0	0	Missing	Missing	Missing	Missing	1	0
222-C	01/04/2015 00:00	10	Individual	0		Cold	Dry	4	2. Spring	No	Weaners	Pen floor faeces from pigs	3. Weaners	640	good	natural		Trough	Nipple	Nipple	1. Solid	straw	Not solid	2-3 weeks	2-3 weeks	Daily	1. No	2. Yes	2. Yes	4. washed and disinfected	4	Missing	Missing	Missing	Missing	-1	NK	NK		0	-1	0	0	Missing	Missing	Missing	Missing	1	0
222-C	01/04/2015 00:00	10	Pooled	0		Cold	Dry	4	2. Spring	Yes	Weaners	Pen floor faeces from pigs	3. Weaners	640	good	natural		Trough	Nipple	Nipple	1. Solid	straw	Not solid	2-3 weeks	2-3 weeks	Daily	1. No	2. Yes	2. Yes	4. washed and disinfected	4	Missing	Missing	Missing	Missing	-1	NK	NK		0	-1	0	0	Missing	Missing	Missing	Missing	1	0
222-C	01/04/2015 00:00	11	Individual	0		Cold	Dry	4	2. Spring	No	Weaners	Pen floor faeces from pigs	3. Weaners	640	good	natural		Trough	Nipple	Nipple	1. Solid	straw	Not solid	2-3 weeks	2-3 weeks	Daily	1. No	2. Yes	2. Yes	4. washed and disinfected	4	Missing	Missing	Missing	Missing	-1	NK	NK		0	-1	0	0	Missing	Missing	Missing	Missing	1	0
222-C	01/04/2015 00:00	11	Pooled	0		Cold	Dry	4	2. Spring	Yes	Weaners	Pen floor faeces from pigs	3. Weaners	640	good	natural		Trough	Nipple	Nipple	1. Solid	straw	Not solid	2-3 weeks	2-3 weeks	Daily	1. No	2. Yes	2. Yes	4. washed and disinfected	4	Missing	Missing	Missing	Missing	-1	NK	NK		0	-1	0	0	Missing	Missing	Missing	Missing	1	0
222-C	01/04/2015 00:00	12	Individual	0		Cold	Dry	4	2. Spring	No	Weaners	Pen floor faeces from pigs	3. Weaners	640	good	natural		Trough	Nipple	Nipple	1. Solid	straw	Not solid	2-3 weeks	2-3 weeks	Daily	1. No	2. Yes	2. Yes	4. washed and disinfected	4	Missing	Missing	Missing	Missing	-1	NK	NK		0	-1	0	0	Missing	Missing	Missing	Missing	1	0
222-C	01/04/2015 00:00	12	Pooled	0		Cold	Dry	4	2. Spring	Yes	Weaners	Pen floor faeces from pigs	3. Weaners	640	good	natural		Trough	Nipple	Nipple	1. Solid	straw	Not solid	2-3 weeks	2-3 weeks	Daily	1. No	2. Yes	2. Yes	4. washed and disinfected	4	Missing	Missing	Missing	Missing	-1	NK	NK		0	-1	0	0	Missing	Missing	Missing	Missing	1	0
222-C	01/04/2015 00:00	13	Individual	0		Cold	Dry	4	2. Spring	No	Weaners	Pen floor faeces from pigs	3. Weaners	640	good	natural		Trough	Nipple	Nipple	1. Solid	straw	Not solid	2-3 weeks	2-3 weeks	Daily	1. No	2. Yes	2. Yes	4. washed and disinfected	4	Missing	Missing	Missing	Missing	-1	NK	NK		0	-1	0	0	Missing	Missing	Missing	Missing	1	0
222-C	01/04/2015 00:00	13	Pooled	0		Cold	Dry	4	2. Spring	Yes	Weaners	Pen floor faeces from pigs	3. Weaners	640	good	natural		Trough	Nipple	Nipple	1. Solid	straw	Not solid	2-3 weeks	2-3 weeks	Daily	1. No	2. Yes	2. Yes	4. washed and disinfected	4	Missing	Missing	Missing	Missing	-1	NK	NK		0	-1	0	0	Missing	Missing	Missing	Missing	1	0
222-C	01/04/2015 00:00	14	Individual	0		Cold	Dry	4	2. Spring	No	Weaners	Pen floor faeces from pigs	3. Weaners	640	good	natural		Trough	Nipple	Nipple	1. Solid	straw	Not solid	2-3 weeks	2-3 weeks	Daily	1. No	2. Yes	2. Yes	4. washed and disinfected	4	Missing	Missing	Missing	Missing	-1	NK	NK		0	-1	0	0	Missing	Missing	Missing	Missing	1	0
222-C	01/04/2015 00:00	14	Pooled	0		Cold	Dry	4	2. Spring	Yes	Weaners	Pen floor faeces from pigs	3. Weaners	640	good	natural		Trough	Nipple	Nipple	1. Solid	straw	Not solid	2-3 weeks	2-3 weeks	Daily	1. No	2. Yes	2. Yes	4. washed and disinfected	4	Missing	Missing	Missing	Missing	-1	NK	NK		0	-1	0	0	Missing	Missing	Missing	Missing	1	0
222-C	01/04/2015 00:00	15	Individual	0		Cold	Dry	4	2. Spring	No	Weaners	Pen floor faeces from pigs	3. Weaners	640	good	natural		Trough	Nipple	Nipple	1. Solid	straw	Not solid	2-3 weeks	2-3 weeks	Daily	1. No	2. Yes	2. Yes	4. washed and disinfected	4	Missing	Missing	Missing	Missing	-1	NK	NK		0	-1	0	0	Missing	Missing	Missing	Missing	1	0
222-C	01/04/2015 00:00	15	Pooled	0		Cold	Dry	4	2. Spring	Yes	Weaners	Pen floor faeces from pigs	3. Weaners	640	good	natural		Trough	Nipple	Nipple	1. Solid	straw	Not solid	2-3 weeks	2-3 weeks	Daily	1. No	2. Yes	2. Yes	4. washed and disinfected	4	Missing	Missing	Missing	Missing	-1	NK	NK		0	-1	0	0	Missing	Missing	Missing	Missing	1	0
222-C	01/04/2015 00:00	16	Individual	0		Cold	Dry	4	2. Spring	No	Weaners	Pen floor faeces from pigs	3. Weaners	640	good	natural		Trough	Nipple	Nipple	1. Solid	straw	Not solid	2-3 weeks	2-3 weeks	Daily	1. No	2. Yes	2. Yes	4. washed and disinfected	4	Missing	Missing	Missing	Missing	-1	NK	NK		0	-1	0	0	Missing	Missing	Missing	Missing	1	0
222-C	01/04/2015 00:00	16	Pooled	0		Cold	Dry	4	2. Spring	Yes	Weaners	Pen floor faeces from pigs	3. Weaners	640	good	natural		Trough	Nipple	Nipple	1. Solid	straw	Not solid	2-3 weeks	2-3 weeks	Daily	1. No	2. Yes	2. Yes	4. washed and disinfected	4	Missing	Missing	Missing	Missing	-1	NK	NK		0	-1	0	0	Missing	Missing	Missing	Missing	1	0
222-C	01/04/2015 00:00	17	Individual	0		Cold	Dry	4	2. Spring	No	Weaners	Pen floor faeces from pigs	3. Weaners	640	good	natural		Trough	Nipple	Nipple	1. Solid	straw	Not solid	2-3 weeks	2-3 weeks	Daily	1. No	2. Yes	2. Yes	4. washed and disinfected	4	Missing	Missing	Missing	Missing	-1	NK	NK		0	-1	0	0	Missing	Missing	Missing	Missing	1	0
222-C	01/04/2015 00:00	17	Pooled	0		Cold	Dry	4	2. Spring	Yes	Weaners	Pen floor faeces from pigs	3. Weaners	640	good	natural		Trough	Nipple	Nipple	1. Solid	straw	Not solid	2-3 weeks	2-3 weeks	Daily	1. No	2. Yes	2. Yes	4. washed and disinfected	4	Missing	Missing	Missing	Missing	-1	NK	NK		0	-1	0	0	Missing	Missing	Missing	Missing	1	0
222-C	01/04/2015 00:00	18	Individual	0		Cold	Dry	4	2. Spring	No	Weaners	Pen floor faeces from pigs	3. Weaners	640	good	natural		Trough	Nipple	Nipple	1. Solid	straw	Not solid	2-3 weeks	2-3 weeks	Daily	1. No	2. Yes	2. Yes	4. washed and disinfected	4	Missing	Missing	Missing	Missing	-1	NK	NK		0	-1	0	0	Missing	Missing	Missing	Missing	1	0
222-C	01/04/2015 00:00	18	Pooled	0		Cold	Dry	4	2. Spring	Yes	Weaners	Pen floor faeces from pigs	3. Weaners	640	good	natural		Trough	Nipple	Nipple	1. Solid	straw	Not solid	2-3 weeks	2-3 weeks	Daily	1. No	2. Yes	2. Yes	4. washed and disinfected	4	Missing	Missing	Missing	Missing	-1	NK	NK		0	-1	0	0	Missing	Missing	Missing	Missing	1	0
222-C	01/04/2015 00:00	19	Individual	0		Cold	Dry	4	2. Spring	No	Weaners	Pen floor faeces from pigs	3. Weaners	640	good	natural		Trough	Nipple	Nipple	1. Solid	straw	Not solid	2-3 weeks	2-3 weeks	Daily	1. No	2. Yes	2. Yes	4. washed and disinfected	4	Missing	Missing	Missing	Missing	-1	NK	NK		0	-1	0	0	Missing	Missing	Missing	Missing	1	0
222-C	01/04/2015 00:00	19	Pooled	0		Cold	Dry	4	2. Spring	Yes	Weaners	Pen floor faeces from pigs	3. Weaners	640	good	natural		Trough	Nipple	Nipple	1. Solid	straw	Not solid	2-3 weeks	2-3 weeks	Daily	1. No	2. Yes	2. Yes	4. washed and disinfected	4	Missing	Missing	Missing	Missing	-1	NK	NK		0	-1	0	0	Missing	Missing	Missing	Missing	1	0
222-C	01/04/2015 00:00	20	Individual	0		Cold	Dry	4	2. Spring	No	Weaners	Pen floor faeces from pigs	3. Weaners	640	good	natural		Trough	Nipple	Nipple	1. Solid	straw	Not solid	2-3 weeks	2-3 weeks	Daily	1. No	2. Yes	2. Yes	4. washed and disinfected	4	Missing	Missing	Missing	Missing	-1	NK	NK		0	-1	0	0	Missing	Missing	Missing	Missing	1	0
222-C	01/04/2015 00:00	20	Pooled	0		Cold	Dry	4	2. Spring	Yes	Weaners	Pen floor faeces from pigs	3. Weaners	640	good	natural		Trough	Nipple	Nipple	1. Solid	straw	Not solid	2-3 weeks	2-3 weeks	Daily	1. No	2. Yes	2. Yes	4. washed and disinfected	4	Missing	Missing	Missing	Missing	-1	NK	NK		0	-1	0	0	Missing	Missing	Missing	Missing	1	0
222-C	01/04/2015 00:00	21	Individual	0		Cold	Dry	4	2. Spring	No	Weaners	Pen floor faeces from pigs	3. Weaners	640	good	natural		Trough	Nipple	Nipple	1. Solid	straw	Not solid	2-3 weeks	2-3 weeks	Daily	1. No	2. Yes	2. Yes	4. washed and disinfected	4	Missing	Missing	Missing	Missing	-1	NK	NK		0	-1	0	0	Missing	Missing	Missing	Missing	1	0
222-C	01/04/2015 00:00	21	Pooled	0		Cold	Dry	4	2. Spring	Yes	Bird faeces	Wild bird faeces	3. Weaners	640	good	natural		Trough	Nipple	Nipple	1. Solid	straw	Not solid	2-3 weeks	2-3 weeks	Daily	1. No	2. Yes	2. Yes	4. washed and disinfected	4	Missing	Missing	Missing	Missing	-1	NK	NK		0	-1	0	0	Missing	Missing	Missing	Missing	1	0
222-C	01/04/2015 00:00	22	Individual	0		Cold	Dry	4	2. Spring	No	Weaners	Pen floor faeces from pigs	3. Weaners	640	good	natural		Trough	Nipple	Nipple	1. Solid	straw	Not solid	2-3 weeks	2-3 weeks	Daily	1. No	2. Yes	2. Yes	4. washed and disinfected	4	Missing	Missing	Missing	Missing	-1	NK	NK		0	-1	0	0	Missing	Missing	Missing	Missing	1	0
222-C	01/04/2015 00:00	22	Pooled	0		Cold	Dry	4	2. Spring	Yes	Mouse	Rodent faeces/carcases	3. Weaners	640	good	natural		Trough	Nipple	Nipple	1. Solid	straw	Not solid	2-3 weeks	2-3 weeks	Daily	1. No	2. Yes	2. Yes	4. washed and disinfected	4	Missing	Missing	Missing	Missing	-1	NK	NK		0	-1	0	0	Missing	Missing	Missing	Missing	1	0
222-C	01/04/2015 00:00	23	Individual	0		Cold	Dry	4	2. Spring	No	Weaners	Pen floor faeces from pigs	3. Weaners	640	good	natural		Trough	Nipple	Nipple	1. Solid	straw	Not solid	2-3 weeks	2-3 weeks	Daily	1. No	2. Yes	2. Yes	4. washed and disinfected	4	Missing	Missing	Missing	Missing	-1	NK	NK		0	-1	0	0	Missing	Missing	Missing	Missing	1	0
222-C	01/04/2015 00:00	23	Pooled	1	4,5,12:I:-	Cold	Dry	4	2. Spring	Yes	Rat	Rodent faeces/carcases	3. Weaners	640	good	natural		Trough	Nipple	Nipple	1. Solid	straw	Not solid	2-3 weeks	2-3 weeks	Daily	1. No	2. Yes	2. Yes	4. washed and disinfected	4	Missing	Missing	Missing	Missing	-1	NK	NK		0	-1	0	0	Missing	Missing	Missing	Missing	1	0
222-C	01/04/2015 00:00	24	Individual	0		Cold	Dry	4	2. Spring	No	Weaners	Pen floor faeces from pigs	3. Weaners	640	good	natural		Trough	Nipple	Nipple	1. Solid	straw	Not solid	2-3 weeks	2-3 weeks	Daily	1. No	2. Yes	2. Yes	4. washed and disinfected	4	Missing	Missing	Missing	Missing	-1	NK	NK		0	-1	0	0	Missing	Missing	Missing	Missing	1	0
222-C	01/04/2015 00:00	24	Pooled	0		Cold	Dry	4	2. Spring	Yes	Mouse	Rodent faeces/carcases	3. Weaners	640	good	natural		Trough	Nipple	Nipple	1. Solid	straw	Not solid	2-3 weeks	2-3 weeks	Daily	1. No	2. Yes	2. Yes	4. washed and disinfected	4	Missing	Missing	Missing	Missing	-1	NK	NK		0	-1	0	0	Missing	Missing	Missing	Missing	1	0
222-C	01/04/2015 00:00	25	Individual	0		Cold	Dry	4	2. Spring	No	Weaners	Pen floor faeces from pigs	3. Weaners	640	good	natural		Trough	Nipple	Nipple	1. Solid	straw	Not solid	2-3 weeks	2-3 weeks	Daily	1. No	2. Yes	2. Yes	4. washed and disinfected	4	Missing	Missing	Missing	Missing	-1	NK	NK		0	-1	0	0	Missing	Missing	Missing	Missing	1	0
222-C	01/04/2015 00:00	25	Pooled	0		Cold	Dry	4	2. Spring	Yes	Rat	Rodent faeces/carcases	3. Weaners	640	good	natural		Trough	Nipple	Nipple	1. Solid	straw	Not solid	2-3 weeks	2-3 weeks	Daily	1. No	2. Yes	2. Yes	4. washed and disinfected	4	Missing	Missing	Missing	Missing	-1	NK	NK		0	-1	0	0	Missing	Missing	Missing	Missing	1	0
222-C	01/04/2015 00:00	26	Individual	0		Cold	Dry	4	2. Spring	No	Weaners	Pen floor faeces from pigs	3. Weaners	640	good	natural		Trough	Nipple	Nipple	1. Solid	straw	Not solid	2-3 weeks	2-3 weeks	Daily	1. No	2. Yes	2. Yes	4. washed and disinfected	4	Missing	Missing	Missing	Missing	-1	NK	NK		0	-1	0	0	Missing	Missing	Missing	Missing	1	0
222-C	01/04/2015 00:00	26	Pooled	0		Cold	Dry	4	2. Spring	No	Weaners	Pen floor faeces from pigs	3. Weaners	640	good	natural		Trough	Nipple	Nipple	1. Solid	straw	Not solid	2-3 weeks	2-3 weeks	Daily	1. No	2. Yes	2. Yes	4. washed and disinfected	4	Missing	Missing	Missing	Missing	-1	NK	NK		0	-1	0	0	Missing	Missing	Missing	Missing	1	0
222-C	01/04/2015 00:00	27	Individual	0		Cold	Dry	4	2. Spring	No	Weaners	Pen floor faeces from pigs	3. Weaners	640	good	natural		Trough	Nipple	Nipple	1. Solid	straw	Not solid	2-3 weeks	2-3 weeks	Daily	1. No	2. Yes	2. Yes	4. washed and disinfected	4	Missing	Missing	Missing	Missing	-1	NK	NK		0	-1	0	0	Missing	Missing	Missing	Missing	1	0
222-C	01/04/2015 00:00	27	Pooled	0		Cold	Dry	4	2. Spring	No	Weaners	Pen floor faeces from pigs	3. Weaners	640	good	natural		Trough	Nipple	Nipple	1. Solid	straw	Not solid	2-3 weeks	2-3 weeks	Daily	1. No	2. Yes	2. Yes	4. washed and disinfected	4	Missing	Missing	Missing	Missing	-1	NK	NK		0	-1	0	0	Missing	Missing	Missing	Missing	1	0
222-C	01/04/2015 00:00	28	Individual	0		Cold	Dry	4	2. Spring	No	Weaners	Pen floor faeces from pigs	3. Weaners	640	good	natural		Trough	Nipple	Nipple	1. Solid	straw	Not solid	2-3 weeks	2-3 weeks	Daily	1. No	2. Yes	2. Yes	4. washed and disinfected	4	Missing	Missing	Missing	Missing	-1	NK	NK		0	-1	0	0	Missing	Missing	Missing	Missing	1	0
222-C	01/04/2015 00:00	28	Pooled	1	4,5,12:I:-	Cold	Dry	4	2. Spring	No	Weaners	Pen floor faeces from pigs	3. Weaners	640	good	natural		Trough	Nipple	Nipple	1. Solid	straw	Not solid	2-3 weeks	2-3 weeks	Daily	1. No	2. Yes	2. Yes	4. washed and disinfected	4	Missing	Missing	Missing	Missing	-1	NK	NK		0	-1	0	0	Missing	Missing	Missing	Missing	1	0
222-C	01/04/2015 00:00	29	Individual	0		Cold	Dry	4	2. Spring	No	Weaners	Pen floor faeces from pigs	3. Weaners	640	good	natural		Trough	Nipple	Nipple	1. Solid	straw	Not solid	2-3 weeks	2-3 weeks	Daily	1. No	2. Yes	2. Yes	4. washed and disinfected	4	Missing	Missing	Missing	Missing	-1	NK	NK		0	-1	0	0	Missing	Missing	Missing	Missing	1	0
222-C	01/04/2015 00:00	29	Pooled	0		Cold	Dry	4	2. Spring	No	Weaners	Pen floor faeces from pigs	3. Weaners	640	good	natural		Trough	Nipple	Nipple	1. Solid	straw	Not solid	2-3 weeks	2-3 weeks	Daily	1. No	2. Yes	2. Yes	4. washed and disinfected	4	Missing	Missing	Missing	Missing	-1	NK	NK		0	-1	0	0	Missing	Missing	Missing	Missing	1	0
222-C	01/04/2015 00:00	30	Individual	0		Cold	Dry	4	2. Spring	No	Weaners	Pen floor faeces from pigs	3. Weaners	640	good	natural		Trough	Nipple	Nipple	1. Solid	straw	Not solid	2-3 weeks	2-3 weeks	Daily	1. No	2. Yes	2. Yes	4. washed and disinfected	4	Missing	Missing	Missing	Missing	-1	NK	NK		0	-1	0	0	Missing	Missing	Missing	Missing	1	0
222-C	01/04/2015 00:00	30	Pooled	0		Cold	Dry	4	2. Spring	No	Weaners	Pen floor faeces from pigs	3. Weaners	640	good	natural		Trough	Nipple	Nipple	1. Solid	straw	Not solid	2-3 weeks	2-3 weeks	Daily	1. No	2. Yes	2. Yes	4. washed and disinfected	4	Missing	Missing	Missing	Missing	-1	NK	NK		0	-1	0	0	Missing	Missing	Missing	Missing	1	0
222-C	01/04/2015 00:00	31	Individual	0		Cold	Dry	4	2. Spring	Yes	Weaners	Pen floor faeces from pigs	3. Weaners	640	good	natural		Trough	Nipple	Nipple	1. Solid	straw	Not solid	2-3 weeks	2-3 weeks	Daily	1. No	2. Yes	2. Yes	4. washed and disinfected	4	Missing	Missing	Missing	Missing	-1	NK	NK		0	-1	0	0	Missing	Missing	Missing	Missing	1	0
222-C	01/04/2015 00:00	31	Pooled	0		Cold	Dry	4	2. Spring	No	Weaners	Pen floor faeces from pigs	3. Weaners	640	good	natural		Trough	Nipple	Nipple	1. Solid	straw	Not solid	2-3 weeks	2-3 weeks	Daily	1. No	2. Yes	2. Yes	4. washed and disinfected	4	Missing	Missing	Missing	Missing	-1	NK	NK		0	-1	0	0	Missing	Missing	Missing	Missing	1	0
222-C	01/04/2015 00:00	32	Individual	0		Cold	Dry	4	2. Spring	Yes	Weaners	Pen floor faeces from pigs	3. Weaners	640	good	natural		Trough	Nipple	Nipple	1. Solid	straw	Not solid	2-3 weeks	2-3 weeks	Daily	1. No	2. Yes	2. Yes	4. washed and disinfected	4	Missing	Missing	Missing	Missing	-1	NK	NK		0	-1	0	0	Missing	Missing	Missing	Missing	1	0
222-C	01/04/2015 00:00	32	Pooled	0		Cold	Dry	4	2. Spring	No	Weaners	Pen floor faeces from pigs	3. Weaners	640	good	natural		Trough	Nipple	Nipple	1. Solid	straw	Not solid	2-3 weeks	2-3 weeks	Daily	1. No	2. Yes	2. Yes	4. washed and disinfected	4	Missing	Missing	Missing	Missing	-1	NK	NK		0	-1	0	0	Missing	Missing	Missing	Missing	1	0
222-C	01/04/2015 00:00	33	Individual	0		Cold	Dry	4	2. Spring	Yes	Weaners	Pen floor faeces from pigs	3. Weaners	640	good	natural		Trough	Nipple	Nipple	1. Solid	straw	Not solid	2-3 weeks	2-3 weeks	Daily	1. No	2. Yes	2. Yes	4. washed and disinfected	4	Missing	Missing	Missing	Missing	-1	NK	NK		0	-1	0	0	Missing	Missing	Missing	Missing	1	0
222-C	01/04/2015 00:00	33	Pooled	0		Cold	Dry	4	2. Spring	No	Weaners	Pen floor faeces from pigs	3. Weaners	640	good	natural		Trough	Nipple	Nipple	1. Solid	straw	Not solid	2-3 weeks	2-3 weeks	Daily	1. No	2. Yes	2. Yes	4. washed and disinfected	4	Missing	Missing	Missing	Missing	-1	NK	NK		0	-1	0	0	Missing	Missing	Missing	Missing	1	0
222-C	01/04/2015 00:00	34	Individual	0		Cold	Dry	4	2. Spring	Yes	Weaners	Pen floor faeces from pigs	3. Weaners	640	good	natural		Trough	Nipple	Nipple	1. Solid	straw	Not solid	2-3 weeks	2-3 weeks	Daily	1. No	2. Yes	2. Yes	4. washed and disinfected	4	Missing	Missing	Missing	Missing	-1	NK	NK		0	-1	0	0	Missing	Missing	Missing	Missing	1	0
222-C	01/04/2015 00:00	34	Pooled	0		Cold	Dry	4	2. Spring	No	Weaners	Pen floor faeces from pigs	3. Weaners	640	good	natural		Trough	Nipple	Nipple	1. Solid	straw	Not solid	2-3 weeks	2-3 weeks	Daily	1. No	2. Yes	2. Yes	4. washed and disinfected	4	Missing	Missing	Missing	Missing	-1	NK	NK		0	-1	0	0	Missing	Missing	Missing	Missing	1	0
222-C	01/04/2015 00:00	35	Individual	0		Cold	Dry	4	2. Spring	Yes	Weaners	Pen floor faeces from pigs	3. Weaners	640	good	natural		Trough	Nipple	Nipple	1. Solid	straw	Not solid	2-3 weeks	2-3 weeks	Daily	1. No	2. Yes	2. Yes	4. washed and disinfected	4	Missing	Missing	Missing	Missing	-1	NK	NK		0	-1	0	0	Missing	Missing	Missing	Missing	1	0
222-C	01/04/2015 00:00	35	Pooled	0		Cold	Dry	4	2. Spring	No	Weaners	Pen floor faeces from pigs	3. Weaners	640	good	natural		Trough	Nipple	Nipple	1. Solid	straw	Not solid	2-3 weeks	2-3 weeks	Daily	1. No	2. Yes	2. Yes	4. washed and disinfected	4	Missing	Missing	Missing	Missing	-1	NK	NK		0	-1	0	0	Missing	Missing	Missing	Missing	1	0
222-C	01/04/2015 00:00	36	Individual	0		Cold	Dry	4	2. Spring	Yes	Weaners	Pen floor faeces from pigs	3. Weaners	640	good	natural		Trough	Nipple	Nipple	1. Solid	straw	Not solid	2-3 weeks	2-3 weeks	Daily	1. No	2. Yes	2. Yes	4. washed and disinfected	4	Missing	Missing	Missing	Missing	-1	NK	NK		0	-1	0	0	Missing	Missing	Missing	Missing	1	0
222-C	01/04/2015 00:00	36	Pooled	0		Cold	Dry	4	2. Spring	No	Weaners	Pen floor faeces from pigs	3. Weaners	640	good	natural		Trough	Nipple	Nipple	1. Solid	straw	Not solid	2-3 weeks	2-3 weeks	Daily	1. No	2. Yes	2. Yes	4. washed and disinfected	4	Missing	Missing	Missing	Missing	-1	NK	NK		0	-1	0	0	Missing	Missing	Missing	Missing	1	0
222-C	01/04/2015 00:00	37	Individual	0		Cold	Dry	4	2. Spring	Yes	Weaners	Pen floor faeces from pigs	3. Weaners	640	good	natural		Trough	Nipple	Nipple	1. Solid	straw	Not solid	2-3 weeks	2-3 weeks	Daily	1. No	2. Yes	2. Yes	4. washed and disinfected	4	Missing	Missing	Missing	Missing	-1	NK	NK		0	-1	0	0	Missing	Missing	Missing	Missing	1	0
222-C	01/04/2015 00:00	37	Pooled	0		Cold	Dry	4	2. Spring	No	Weaners	Pen floor faeces from pigs	3. Weaners	640	good	natural		Trough	Nipple	Nipple	1. Solid	straw	Not solid	2-3 weeks	2-3 weeks	Daily	1. No	2. Yes	2. Yes	4. washed and disinfected	4	Missing	Missing	Missing	Missing	-1	NK	NK		0	-1	0	0	Missing	Missing	Missing	Missing	1	0
222-C	01/04/2015 00:00	38	Individual	0		Cold	Dry	4	2. Spring	Yes	Weaners	Pen floor faeces from pigs	3. Weaners	640	good	natural		Trough	Nipple	Nipple	1. Solid	straw	Not solid	2-3 weeks	2-3 weeks	Daily	1. No	2. Yes	2. Yes	4. washed and disinfected	4	Missing	Missing	Missing	Missing	-1	NK	NK		0	-1	0	0	Missing	Missing	Missing	Missing	1	0
222-C	01/04/2015 00:00	38	Pooled	0		Cold	Dry	4	2. Spring	No	Weaners	Pen floor faeces from pigs	3. Weaners	640	good	natural		Trough	Nipple	Nipple	1. Solid	straw	Not solid	2-3 weeks	2-3 weeks	Daily	1. No	2. Yes	2. Yes	4. washed and disinfected	4	Missing	Missing	Missing	Missing	-1	NK	NK		0	-1	0	0	Missing	Missing	Missing	Missing	1	0
222-C	01/04/2015 00:00	39	Individual	0		Cold	Dry	4	2. Spring	Yes	Weaners	Pen floor faeces from pigs	3. Weaners	640	good	natural		Trough	Nipple	Nipple	1. Solid	straw	Not solid	2-3 weeks	2-3 weeks	Daily	1. No	2. Yes	2. Yes	4. washed and disinfected	4	Missing	Missing	Missing	Missing	-1	NK	NK		0	-1	0	0	Missing	Missing	Missing	Missing	1	0
222-C	01/04/2015 00:00	39	Pooled	0		Cold	Dry	4	2. Spring	No	Weaners	Pen floor faeces from pigs	3. Weaners	640	good	natural		Trough	Nipple	Nipple	1. Solid	straw	Not solid	2-3 weeks	2-3 weeks	Daily	1. No	2. Yes	2. Yes	4. washed and disinfected	4	Missing	Missing	Missing	Missing	-1	NK	NK		0	-1	0	0	Missing	Missing	Missing	Missing	1	0
222-C	01/04/2015 00:00	40	Individual	0		Cold	Dry	4	2. Spring	Yes	Weaners	Pen floor faeces from pigs	3. Weaners	640	good	natural		Trough	Nipple	Nipple	1. Solid	straw	Not solid	2-3 weeks	2-3 weeks	Daily	1. No	2. Yes	2. Yes	4. washed and disinfected	4	Missing	Missing	Missing	Missing	-1	NK	NK		0	-1	0	0	Missing	Missing	Missing	Missing	1	0
222-C	01/04/2015 00:00	40	Pooled	0		Cold	Dry	4	2. Spring	No	Weaners	Pen floor faeces from pigs	3. Weaners	640	good	natural		Trough	Nipple	Nipple	1. Solid	straw	Not solid	2-3 weeks	2-3 weeks	Daily	1. No	2. Yes	2. Yes	4. washed and disinfected	4	Missing	Missing	Missing	Missing	-1	NK	NK		0	-1	0	0	Missing	Missing	Missing	Missing	1	0
222-C	01/04/2015 00:00	41	Individual	0		Cold	Dry	4	2. Spring	No	Weaners	Pen floor faeces from pigs	3. Weaners	640	good	natural		Trough	Nipple	Nipple	1. Solid	straw	Not solid	2-3 weeks	2-3 weeks	Daily	1. No	2. Yes	2. Yes	4. washed and disinfected	4	Missing	Missing	Missing	Missing	-1	NK	NK		0	-1	0	0	Missing	Missing	Missing	Missing	1	0
222-C	01/04/2015 00:00	41	Pooled	0		Cold	Dry	4	2. Spring	No	Weaners	Pen floor faeces from pigs	3. Weaners	640	good	natural		Trough	Nipple	Nipple	1. Solid	straw	Not solid	2-3 weeks	2-3 weeks	Daily	1. No	2. Yes	2. Yes	4. washed and disinfected	4	Missing	Missing	Missing	Missing	-1	NK	NK		0	-1	0	0	Missing	Missing	Missing	Missing	1	0
222-C	01/04/2015 00:00	42	Individual	0		Cold	Dry	4	2. Spring	No	Weaners	Pen floor faeces from pigs	3. Weaners	640	good	natural		Trough	Nipple	Nipple	1. Solid	straw	Not solid	2-3 weeks	2-3 weeks	Daily	1. No	2. Yes	2. Yes	4. washed and disinfected	4	Missing	Missing	Missing	Missing	-1	NK	NK		0	-1	0	0	Missing	Missing	Missing	Missing	1	0
222-C	01/04/2015 00:00	42	Pooled	0		Cold	Dry	4	2. Spring	No	Weaners	Pen floor faeces from pigs	3. Weaners	640	good	natural		Trough	Nipple	Nipple	1. Solid	straw	Not solid	2-3 weeks	2-3 weeks	Daily	1. No	2. Yes	2. Yes	4. washed and disinfected	4	Missing	Missing	Missing	Missing	-1	NK	NK		0	-1	0	0	Missing	Missing	Missing	Missing	1	0
222-C	01/04/2015 00:00	43	Individual	0		Cold	Dry	4	2. Spring	No	Weaners	Pen floor faeces from pigs	3. Weaners	640	good	natural		Trough	Nipple	Nipple	1. Solid	straw	Not solid	2-3 weeks	2-3 weeks	Daily	1. No	2. Yes	2. Yes	4. washed and disinfected	4	Missing	Missing	Missing	Missing	-1	NK	NK		0	-1	0	0	Missing	Missing	Missing	Missing	1	0
222-C	01/04/2015 00:00	43	Pooled	0		Cold	Dry	4	2. Spring	No	Weaners	Pen floor faeces from pigs	3. Weaners	640	good	natural		Trough	Nipple	Nipple	1. Solid	straw	Not solid	2-3 weeks	2-3 weeks	Daily	1. No	2. Yes	2. Yes	4. washed and disinfected	4	Missing	Missing	Missing	Missing	-1	NK	NK		0	-1	0	0	Missing	Missing	Missing	Missing	1	0
222-C	01/04/2015 00:00	44	Individual	0		Cold	Dry	4	2. Spring	No	Weaners	Pen floor faeces from pigs	3. Weaners	640	good	natural		Trough	Nipple	Nipple	1. Solid	straw	Not solid	2-3 weeks	2-3 weeks	Daily	1. No	2. Yes	2. Yes	4. washed and disinfected	4	Missing	Missing	Missing	Missing	-1	NK	NK		0	-1	0	0	Missing	Missing	Missing	Missing	1	0
222-C	01/04/2015 00:00	44	Pooled	0		Cold	Dry	4	2. Spring	No	Weaners	Pen floor faeces from pigs	3. Weaners	640	good	natural		Trough	Nipple	Nipple	1. Solid	straw	Not solid	2-3 weeks	2-3 weeks	Daily	1. No	2. Yes	2. Yes	4. washed and disinfected	4	Missing	Missing	Missing	Missing	-1	NK	NK		0	-1	0	0	Missing	Missing	Missing	Missing	1	0
222-C	01/04/2015 00:00	45	Individual	0		Cold	Dry	4	2. Spring	No	Weaners	Pen floor faeces from pigs	3. Weaners	640	good	natural		Trough	Nipple	Nipple	1. Solid	straw	Not solid	2-3 weeks	2-3 weeks	Daily	1. No	2. Yes	2. Yes	4. washed and disinfected	4	Missing	Missing	Missing	Missing	-1	NK	NK		0	-1	0	0	Missing	Missing	Missing	Missing	1	0
222-C	01/04/2015 00:00	45	Pooled	0		Cold	Dry	4	2. Spring	No	Weaners	Pen floor faeces from pigs	3. Weaners	640	good	natural		Trough	Nipple	Nipple	1. Solid	straw	Not solid	2-3 weeks	2-3 weeks	Daily	1. No	2. Yes	2. Yes	4. washed and disinfected	4	Missing	Missing	Missing	Missing	-1	NK	NK		0	-1	0	0	Missing	Missing	Missing	Missing	1	0
222-C	01/04/2015 00:00	46	Individual	0		Cold	Dry	4	2. Spring	No	Weaners	Pen floor faeces from pigs	3. Weaners	640	good	natural		Trough	Nipple	Nipple	1. Solid	straw	Not solid	2-3 weeks	2-3 weeks	Daily	1. No	2. Yes	2. Yes	4. washed and disinfected	4	Missing	Missing	Missing	Missing	-1	NK	NK		0	-1	0	0	Missing	Missing	Missing	Missing	1	0
222-C	01/04/2015 00:00	46	Pooled	0		Cold	Dry	4	2. Spring	No	Bird faeces	Wild bird faeces	3. Weaners	640	good	natural		Trough	Nipple	Nipple	1. Solid	straw	Not solid	2-3 weeks	2-3 weeks	Daily	1. No	2. Yes	2. Yes	4. washed and disinfected	4	Missing	Missing	Missing	Missing	-1	NK	NK		0	-1	0	0	Missing	Missing	Missing	Missing	1	0
222-C	01/04/2015 00:00	47	Individual	0		Cold	Dry	4	2. Spring	No	Weaners	Pen floor faeces from pigs	3. Weaners	640	good	natural		Trough	Nipple	Nipple	1. Solid	straw	Not solid	2-3 weeks	2-3 weeks	Daily	1. No	2. Yes	2. Yes	4. washed and disinfected	4	Missing	Missing	Missing	Missing	-1	NK	NK		0	-1	0	0	Missing	Missing	Missing	Missing	1	0
222-C	01/04/2015 00:00	47	Pooled	0		Cold	Dry	4	2. Spring	No	Mouse	Rodent faeces/carcases	3. Weaners	640	good	natural		Trough	Nipple	Nipple	1. Solid	straw	Not solid	2-3 weeks	2-3 weeks	Daily	1. No	2. Yes	2. Yes	4. washed and disinfected	4	Missing	Missing	Missing	Missing	-1	NK	NK		0	-1	0	0	Missing	Missing	Missing	Missing	1	0
222-C	01/04/2015 00:00	48	Individual	0		Cold	Dry	4	2. Spring	No	Weaners	Pen floor faeces from pigs	3. Weaners	640	good	natural		Trough	Nipple	Nipple	1. Solid	straw	Not solid	2-3 weeks	2-3 weeks	Daily	1. No	2. Yes	2. Yes	4. washed and disinfected	4	Missing	Missing	Missing	Missing	-1	NK	NK		0	-1	0	0	Missing	Missing	Missing	Missing	1	0
222-C	01/04/2015 00:00	48	Pooled	0		Cold	Dry	4	2. Spring	No	Mouse	Rodent faeces/carcases	3. Weaners	640	good	natural		Trough	Nipple	Nipple	1. Solid	straw	Not solid	2-3 weeks	2-3 weeks	Daily	1. No	2. Yes	2. Yes	4. washed and disinfected	4	Missing	Missing	Missing	Missing	-1	NK	NK		0	-1	0	0	Missing	Missing	Missing	Missing	1	0
222-C	01/04/2015 00:00	49	Individual	0		Cold	Dry	4	2. Spring	No	Weaners	Pen floor faeces from pigs	3. Weaners	640	good	natural		Trough	Nipple	Nipple	1. Solid	straw	Not solid	2-3 weeks	2-3 weeks	Daily	1. No	2. Yes	2. Yes	4. washed and disinfected	4	Missing	Missing	Missing	Missing	-1	NK	NK		0	-1	0	0	Missing	Missing	Missing	Missing	1	0
222-C	01/04/2015 00:00	49	Pooled	0		Cold	Dry	4	2. Spring	No	Rat	Rodent faeces/carcases	3. Weaners	640	good	natural		Trough	Nipple	Nipple	1. Solid	straw	Not solid	2-3 weeks	2-3 weeks	Daily	1. No	2. Yes	2. Yes	4. washed and disinfected	4	Missing	Missing	Missing	Missing	-1	NK	NK		0	-1	0	0	Missing	Missing	Missing	Missing	1	0
222-C	01/04/2015 00:00	50	Individual	0		Cold	Dry	4	2. Spring	No	Weaners	Pen floor faeces from pigs	3. Weaners	640	good	natural		Trough	Nipple	Nipple	1. Solid	straw	Not solid	2-3 weeks	2-3 weeks	Daily	1. No	2. Yes	2. Yes	4. washed and disinfected	4	Missing	Missing	Missing	Missing	-1	NK	NK		0	-1	0	0	Missing	Missing	Missing	Missing	1	0
222-C	01/04/2015 00:00	50	Pooled	0		Cold	Dry	4	2. Spring	No	Mouse	Rodent faeces/carcases	3. Weaners	640	good	natural		Trough	Nipple	Nipple	1. Solid	straw	Not solid	2-3 weeks	2-3 weeks	Daily	1. No	2. Yes	2. Yes	4. washed and disinfected	4	Missing	Missing	Missing	Missing	-1	NK	NK		0	-1	0	0	Missing	Missing	Missing	Missing	1	0
222-C	01/04/2015 00:00	51	Individual	0		Cold	Dry	4	2. Spring	No	Weaners	Pen floor faeces from pigs	3. Weaners	640	good	natural		Trough	Nipple	Nipple	1. Solid	straw	Not solid	2-3 weeks	2-3 weeks	Daily	1. No	2. Yes	2. Yes	4. washed and disinfected	4	Missing	Missing	Missing	Missing	-1	NK	NK		0	-1	0	0	Missing	Missing	Missing	Missing	1	0
222-C	01/04/2015 00:00	52	Individual	0		Cold	Dry	4	2. Spring	No	Weaners	Pen floor faeces from pigs	3. Weaners	640	good	natural		Trough	Nipple	Nipple	1. Solid	straw	Not solid	2-3 weeks	2-3 weeks	Daily	1. No	2. Yes	2. Yes	4. washed and disinfected	4	Missing	Missing	Missing	Missing	-1	NK	NK		0	-1	0	0	Missing	Missing	Missing	Missing	1	0
222-C	01/04/2015 00:00	53	Individual	0		Cold	Dry	4	2. Spring	No	Weaners	Pen floor faeces from pigs	3. Weaners	640	good	natural		Trough	Nipple	Nipple	1. Solid	straw	Not solid	2-3 weeks	2-3 weeks	Daily	1. No	2. Yes	2. Yes	4. washed and disinfected	4	Missing	Missing	Missing	Missing	-1	NK	NK		0	-1	0	0	Missing	Missing	Missing	Missing	1	0
222-C	01/04/2015 00:00	54	Individual	0		Cold	Dry	4	2. Spring	No	Weaners	Pen floor faeces from pigs	3. Weaners	640	good	natural		Trough	Nipple	Nipple	1. Solid	straw	Not solid	2-3 weeks	2-3 weeks	Daily	1. No	2. Yes	2. Yes	4. washed and disinfected	4	Missing	Missing	Missing	Missing	-1	NK	NK		0	-1	0	0	Missing	Missing	Missing	Missing	1	0
222-C	01/04/2015 00:00	55	Individual	0		Cold	Dry	4	2. Spring	No	Weaners	Pen floor faeces from pigs	3. Weaners	640	good	natural		Trough	Nipple	Nipple	1. Solid	straw	Not solid	2-3 weeks	2-3 weeks	Daily	1. No	2. Yes	2. Yes	4. washed and disinfected	4	Missing	Missing	Missing	Missing	-1	NK	NK		0	-1	0	0	Missing	Missing	Missing	Missing	1	0
222-C	01/04/2015 00:00	56	Individual	0		Cold	Dry	4	2. Spring	No	Weaners	Pen floor faeces from pigs	3. Weaners	640	good	natural		Trough	Nipple	Nipple	1. Solid	straw	Not solid	2-3 weeks	2-3 weeks	Daily	1. No	2. Yes	2. Yes	4. washed and disinfected	4	Missing	Missing	Missing	Missing	-1	NK	NK		0	-1	0	0	Missing	Missing	Missing	Missing	1	0
222-C	01/04/2015 00:00	57	Individual	0		Cold	Dry	4	2. Spring	No	Weaners	Pen floor faeces from pigs	3. Weaners	640	good	natural		Trough	Nipple	Nipple	1. Solid	straw	Not solid	2-3 weeks	2-3 weeks	Daily	1. No	2. Yes	2. Yes	4. washed and disinfected	4	Missing	Missing	Missing	Missing	-1	NK	NK		0	-1	0	0	Missing	Missing	Missing	Missing	1	0
222-C	01/04/2015 00:00	58	Individual	0		Cold	Dry	4	2. Spring	No	Weaners	Pen floor faeces from pigs	3. Weaners	640	good	natural		Trough	Nipple	Nipple	1. Solid	straw	Not solid	2-3 weeks	2-3 weeks	Daily	1. No	2. Yes	2. Yes	4. washed and disinfected	4	Missing	Missing	Missing	Missing	-1	NK	NK		0	-1	0	0	Missing	Missing	Missing	Missing	1	0
222-C	01/04/2015 00:00	59	Individual	0		Cold	Dry	4	2. Spring	No	Weaners	Pen floor faeces from pigs	3. Weaners	640	good	natural		Trough	Nipple	Nipple	1. Solid	straw	Not solid	2-3 weeks	2-3 weeks	Daily	1. No	2. Yes	2. Yes	4. washed and disinfected	4	Missing	Missing	Missing	Missing	-1	NK	NK		0	-1	0	0	Missing	Missing	Missing	Missing	1	0
222-C	01/04/2015 00:00	60	Individual	0		Cold	Dry	4	2. Spring	No	Weaners	Pen floor faeces from pigs	3. Weaners	640	good	natural		Trough	Nipple	Nipple	1. Solid	straw	Not solid	2-3 weeks	2-3 weeks	Daily	1. No	2. Yes	2. Yes	4. washed and disinfected	4	Missing	Missing	Missing	Missing	-1	NK	NK		0	-1	0	0	Missing	Missing	Missing	Missing	1	0
222-C	01/04/2015 00:00	61	Individual	0		Cold	Dry	4	2. Spring	Yes	Weaners	Pen floor faeces from pigs	3. Weaners	640	good	natural		Trough	Nipple	Nipple	1. Solid	straw	Not solid	2-3 weeks	2-3 weeks	Daily	1. No	2. Yes	2. Yes	4. washed and disinfected	4	Missing	Missing	Missing	Missing	-1	NK	NK		0	-1	0	0	Missing	Missing	Missing	Missing	1	0
222-C	01/04/2015 00:00	62	Individual	1	4,5,12:I:-	Cold	Dry	4	2. Spring	Yes	Weaners	Pen floor faeces from pigs	3. Weaners	640	good	natural		Trough	Nipple	Nipple	1. Solid	straw	Not solid	2-3 weeks	2-3 weeks	Daily	1. No	2. Yes	2. Yes	4. washed and disinfected	4	Missing	Missing	Missing	Missing	-1	NK	NK		0	-1	0	0	Missing	Missing	Missing	Missing	1	0
222-C	01/04/2015 00:00	63	Individual	1	TYPHIMURIUM	Cold	Dry	4	2. Spring	Yes	Weaners	Pen floor faeces from pigs	3. Weaners	640	good	natural		Trough	Nipple	Nipple	1. Solid	straw	Not solid	2-3 weeks	2-3 weeks	Daily	1. No	2. Yes	2. Yes	4. washed and disinfected	4	Missing	Missing	Missing	Missing	-1	NK	NK		0	-1	0	0	Missing	Missing	Missing	Missing	1	0
222-C	01/04/2015 00:00	64	Individual	0		Cold	Dry	4	2. Spring	Yes	Weaners	Pen floor faeces from pigs	3. Weaners	640	good	natural		Trough	Nipple	Nipple	1. Solid	straw	Not solid	2-3 weeks	2-3 weeks	Daily	1. No	2. Yes	2. Yes	4. washed and disinfected	4	Missing	Missing	Missing	Missing	-1	NK	NK		0	-1	0	0	Missing	Missing	Missing	Missing	1	0
222-C	01/04/2015 00:00	65	Individual	1	4,5,12:I:-	Cold	Dry	4	2. Spring	Yes	Weaners	Pen floor faeces from pigs	3. Weaners	640	good	natural		Trough	Nipple	Nipple	1. Solid	straw	Not solid	2-3 weeks	2-3 weeks	Daily	1. No	2. Yes	2. Yes	4. washed and disinfected	4	Missing	Missing	Missing	Missing	-1	NK	NK		0	-1	0	0	Missing	Missing	Missing	Missing	1	0
222-C	01/04/2015 00:00	66	Individual	0		Cold	Dry	4	2. Spring	Yes	Weaners	Pen floor faeces from pigs	3. Weaners	640	good	natural		Trough	Nipple	Nipple	1. Solid	straw	Not solid	2-3 weeks	2-3 weeks	Daily	1. No	2. Yes	2. Yes	4. washed and disinfected	4	Missing	Missing	Missing	Missing	-1	NK	NK		0	-1	0	0	Missing	Missing	Missing	Missing	1	0
222-C	01/04/2015 00:00	67	Individual	1	4,5,12:I:-	Cold	Dry	4	2. Spring	Yes	Weaners	Pen floor faeces from pigs	3. Weaners	640	good	natural		Trough	Nipple	Nipple	1. Solid	straw	Not solid	2-3 weeks	2-3 weeks	Daily	1. No	2. Yes	2. Yes	4. washed and disinfected	4	Missing	Missing	Missing	Missing	-1	NK	NK		0	-1	0	0	Missing	Missing	Missing	Missing	1	0
222-C	01/04/2015 00:00	68	Individual	0		Cold	Dry	4	2. Spring	Yes	Weaners	Pen floor faeces from pigs	3. Weaners	640	good	natural		Trough	Nipple	Nipple	1. Solid	straw	Not solid	2-3 weeks	2-3 weeks	Daily	1. No	2. Yes	2. Yes	4. washed and disinfected	4	Missing	Missing	Missing	Missing	-1	NK	NK		0	-1	0	0	Missing	Missing	Missing	Missing	1	0
222-C	01/04/2015 00:00	69	Individual	0		Cold	Dry	4	2. Spring	Yes	Weaners	Pen floor faeces from pigs	3. Weaners	640	good	natural		Trough	Nipple	Nipple	1. Solid	straw	Not solid	2-3 weeks	2-3 weeks	Daily	1. No	2. Yes	2. Yes	4. washed and disinfected	4	Missing	Missing	Missing	Missing	-1	NK	NK		0	-1	0	0	Missing	Missing	Missing	Missing	1	0
222-C	01/04/2015 00:00	70	Individual	0		Cold	Dry	4	2. Spring	Yes	Weaners	Pen floor faeces from pigs	3. Weaners	640	good	natural		Trough	Nipple	Nipple	1. Solid	straw	Not solid	2-3 weeks	2-3 weeks	Daily	1. No	2. Yes	2. Yes	4. washed and disinfected	4	Missing	Missing	Missing	Missing	-1	NK	NK		0	-1	0	0	Missing	Missing	Missing	Missing	1	0
222-C	01/04/2015 00:00	71	Individual	0		Cold	Dry	4	2. Spring	Yes	Weaners	Pen floor faeces from pigs	3. Weaners	640	good	natural		Trough	Nipple	Nipple	1. Solid	straw	Not solid	2-3 weeks	2-3 weeks	Daily	1. No	2. Yes	2. Yes	4. washed and disinfected	4	Missing	Missing	Missing	Missing	-1	NK	NK		0	-1	0	0	Missing	Missing	Missing	Missing	1	0
222-C	01/04/2015 00:00	72	Individual	0		Cold	Dry	4	2. Spring	Yes	Weaners	Pen floor faeces from pigs	3. Weaners	640	good	natural		Trough	Nipple	Nipple	1. Solid	straw	Not solid	2-3 weeks	2-3 weeks	Daily	1. No	2. Yes	2. Yes	4. washed and disinfected	4	Missing	Missing	Missing	Missing	-1	NK	NK		0	-1	0	0	Missing	Missing	Missing	Missing	1	0
222-C	01/04/2015 00:00	73	Individual	0		Cold	Dry	4	2. Spring	Yes	Weaners	Pen floor faeces from pigs	3. Weaners	640	good	natural		Trough	Nipple	Nipple	1. Solid	straw	Not solid	2-3 weeks	2-3 weeks	Daily	1. No	2. Yes	2. Yes	4. washed and disinfected	4	Missing	Missing	Missing	Missing	-1	NK	NK		0	-1	0	0	Missing	Missing	Missing	Missing	1	0
222-C	01/04/2015 00:00	74	Individual	0		Cold	Dry	4	2. Spring	Yes	Weaners	Pen floor faeces from pigs	3. Weaners	640	good	natural		Trough	Nipple	Nipple	1. Solid	straw	Not solid	2-3 weeks	2-3 weeks	Daily	1. No	2. Yes	2. Yes	4. washed and disinfected	4	Missing	Missing	Missing	Missing	-1	NK	NK		0	-1	0	0	Missing	Missing	Missing	Missing	1	0
222-C	01/04/2015 00:00	75	Individual	0		Cold	Dry	4	2. Spring	Yes	Weaners	Pen floor faeces from pigs	3. Weaners	640	good	natural		Trough	Nipple	Nipple	1. Solid	straw	Not solid	2-3 weeks	2-3 weeks	Daily	1. No	2. Yes	2. Yes	4. washed and disinfected	4	Missing	Missing	Missing	Missing	-1	NK	NK		0	-1	0	0	Missing	Missing	Missing	Missing	1	0
222-C	01/04/2015 00:00	76	Individual	0		Cold	Dry	4	2. Spring	Yes	Weaners	Pen floor faeces from pigs	3. Weaners	640	good	natural		Trough	Nipple	Nipple	1. Solid	straw	Not solid	2-3 weeks	2-3 weeks	Daily	1. No	2. Yes	2. Yes	4. washed and disinfected	4	Missing	Missing	Missing	Missing	-1	NK	NK		0	-1	0	0	Missing	Missing	Missing	Missing	1	0
222-C	01/04/2015 00:00	77	Individual	0		Cold	Dry	4	2. Spring	Yes	Weaners	Pen floor faeces from pigs	3. Weaners	640	good	natural		Trough	Nipple	Nipple	1. Solid	straw	Not solid	2-3 weeks	2-3 weeks	Daily	1. No	2. Yes	2. Yes	4. washed and disinfected	4	Missing	Missing	Missing	Missing	-1	NK	NK		0	-1	0	0	Missing	Missing	Missing	Missing	1	0
222-C	01/04/2015 00:00	78	Individual	0		Cold	Dry	4	2. Spring	Yes	Weaners	Pen floor faeces from pigs	3. Weaners	640	good	natural		Trough	Nipple	Nipple	1. Solid	straw	Not solid	2-3 weeks	2-3 weeks	Daily	1. No	2. Yes	2. Yes	4. washed and disinfected	4	Missing	Missing	Missing	Missing	-1	NK	NK		0	-1	0	0	Missing	Missing	Missing	Missing	1	0
222-C	01/04/2015 00:00	79	Individual	0		Cold	Dry	4	2. Spring	Yes	Weaners	Pen floor faeces from pigs	3. Weaners	640	good	natural		Trough	Nipple	Nipple	1. Solid	straw	Not solid	2-3 weeks	2-3 weeks	Daily	1. No	2. Yes	2. Yes	4. washed and disinfected	4	Missing	Missing	Missing	Missing	-1	NK	NK		0	-1	0	0	Missing	Missing	Missing	Missing	1	0
222-C	01/04/2015 00:00	80	Individual	0		Cold	Dry	4	2. Spring	Yes	Weaners	Pen floor faeces from pigs	3. Weaners	640	good	natural		Trough	Nipple	Nipple	1. Solid	straw	Not solid	2-3 weeks	2-3 weeks	Daily	1. No	2. Yes	2. Yes	4. washed and disinfected	4	Missing	Missing	Missing	Missing	-1	NK	NK		0	-1	0	0	Missing	Missing	Missing	Missing	1	0
222-C	01/04/2015 00:00	81	Individual	0		Cold	Dry	4	2. Spring	No	Weaners	Pen floor faeces from pigs	3. Weaners	640	good	natural		Trough	Nipple	Nipple	1. Solid	straw	Not solid	2-3 weeks	2-3 weeks	Daily	1. No	2. Yes	2. Yes	4. washed and disinfected	4	Missing	Missing	Missing	Missing	-1	NK	NK		0	-1	0	0	Missing	Missing	Missing	Missing	1	0
222-C	01/04/2015 00:00	82	Individual	0		Cold	Dry	4	2. Spring	No	Weaners	Pen floor faeces from pigs	3. Weaners	640	good	natural		Trough	Nipple	Nipple	1. Solid	straw	Not solid	2-3 weeks	2-3 weeks	Daily	1. No	2. Yes	2. Yes	4. washed and disinfected	4	Missing	Missing	Missing	Missing	-1	NK	NK		0	-1	0	0	Missing	Missing	Missing	Missing	1	0
222-C	01/04/2015 00:00	83	Individual	0		Cold	Dry	4	2. Spring	No	Weaners	Pen floor faeces from pigs	3. Weaners	640	good	natural		Trough	Nipple	Nipple	1. Solid	straw	Not solid	2-3 weeks	2-3 weeks	Daily	1. No	2. Yes	2. Yes	4. washed and disinfected	4	Missing	Missing	Missing	Missing	-1	NK	NK		0	-1	0	0	Missing	Missing	Missing	Missing	1	0
222-C	01/04/2015 00:00	84	Individual	0		Cold	Dry	4	2. Spring	No	Weaners	Pen floor faeces from pigs	3. Weaners	640	good	natural		Trough	Nipple	Nipple	1. Solid	straw	Not solid	2-3 weeks	2-3 weeks	Daily	1. No	2. Yes	2. Yes	4. washed and disinfected	4	Missing	Missing	Missing	Missing	-1	NK	NK		0	-1	0	0	Missing	Missing	Missing	Missing	1	0
222-C	01/04/2015 00:00	85	Individual	0		Cold	Dry	4	2. Spring	No	Weaners	Pen floor faeces from pigs	3. Weaners	640	good	natural		Trough	Nipple	Nipple	1. Solid	straw	Not solid	2-3 weeks	2-3 weeks	Daily	1. No	2. Yes	2. Yes	4. washed and disinfected	4	Missing	Missing	Missing	Missing	-1	NK	NK		0	-1	0	0	Missing	Missing	Missing	Missing	1	0
222-C	01/04/2015 00:00	86	Individual	0		Cold	Dry	4	2. Spring	No	Weaners	Pen floor faeces from pigs	3. Weaners	640	good	natural		Trough	Nipple	Nipple	1. Solid	straw	Not solid	2-3 weeks	2-3 weeks	Daily	1. No	2. Yes	2. Yes	4. washed and disinfected	4	Missing	Missing	Missing	Missing	-1	NK	NK		0	-1	0	0	Missing	Missing	Missing	Missing	1	0
222-C	01/04/2015 00:00	87	Individual	0		Cold	Dry	4	2. Spring	No	Weaners	Pen floor faeces from pigs	3. Weaners	640	good	natural		Trough	Nipple	Nipple	1. Solid	straw	Not solid	2-3 weeks	2-3 weeks	Daily	1. No	2. Yes	2. Yes	4. washed and disinfected	4	Missing	Missing	Missing	Missing	-1	NK	NK		0	-1	0	0	Missing	Missing	Missing	Missing	1	0
222-C	01/04/2015 00:00	88	Individual	0		Cold	Dry	4	2. Spring	No	Weaners	Pen floor faeces from pigs	3. Weaners	640	good	natural		Trough	Nipple	Nipple	1. Solid	straw	Not solid	2-3 weeks	2-3 weeks	Daily	1. No	2. Yes	2. Yes	4. washed and disinfected	4	Missing	Missing	Missing	Missing	-1	NK	NK		0	-1	0	0	Missing	Missing	Missing	Missing	1	0
222-C	01/04/2015 00:00	89	Individual	0		Cold	Dry	4	2. Spring	No	Weaners	Pen floor faeces from pigs	3. Weaners	640	good	natural		Trough	Nipple	Nipple	1. Solid	straw	Not solid	2-3 weeks	2-3 weeks	Daily	1. No	2. Yes	2. Yes	4. washed and disinfected	4	Missing	Missing	Missing	Missing	-1	NK	NK		0	-1	0	0	Missing	Missing	Missing	Missing	1	0
222-C	01/04/2015 00:00	90	Individual	0		Cold	Dry	4	2. Spring	No	Weaners	Pen floor faeces from pigs	3. Weaners	640	good	natural		Trough	Nipple	Nipple	1. Solid	straw	Not solid	2-3 weeks	2-3 weeks	Daily	1. No	2. Yes	2. Yes	4. washed and disinfected	4	Missing	Missing	Missing	Missing	-1	NK	NK		0	-1	0	0	Missing	Missing	Missing	Missing	1	0
222-C	01/04/2015 00:00	91	Individual	0		Cold	Dry	4	2. Spring	Yes	Weaners	Pen floor faeces from pigs	3. Weaners	640	good	natural		Trough	Nipple	Nipple	1. Solid	straw	Not solid	2-3 weeks	2-3 weeks	Daily	1. No	2. Yes	2. Yes	4. washed and disinfected	4	Missing	Missing	Missing	Missing	-1	NK	NK		0	-1	0	0	Missing	Missing	Missing	Missing	1	0
222-C	01/04/2015 00:00	92	Individual	0		Cold	Dry	4	2. Spring	Yes	Weaners	Pen floor faeces from pigs	3. Weaners	640	good	natural		Trough	Nipple	Nipple	1. Solid	straw	Not solid	2-3 weeks	2-3 weeks	Daily	1. No	2. Yes	2. Yes	4. washed and disinfected	4	Missing	Missing	Missing	Missing	-1	NK	NK		0	-1	0	0	Missing	Missing	Missing	Missing	1	0
222-C	01/04/2015 00:00	93	Individual	0		Cold	Dry	4	2. Spring	Yes	Weaners	Pen floor faeces from pigs	3. Weaners	640	good	natural		Trough	Nipple	Nipple	1. Solid	straw	Not solid	2-3 weeks	2-3 weeks	Daily	1. No	2. Yes	2. Yes	4. washed and disinfected	4	Missing	Missing	Missing	Missing	-1	NK	NK		0	-1	0	0	Missing	Missing	Missing	Missing	1	0
222-C	01/04/2015 00:00	94	Individual	0		Cold	Dry	4	2. Spring	Yes	Weaners	Pen floor faeces from pigs	3. Weaners	640	good	natural		Trough	Nipple	Nipple	1. Solid	straw	Not solid	2-3 weeks	2-3 weeks	Daily	1. No	2. Yes	2. Yes	4. washed and disinfected	4	Missing	Missing	Missing	Missing	-1	NK	NK		0	-1	0	0	Missing	Missing	Missing	Missing	1	0
222-C	01/04/2015 00:00	95	Individual	0		Cold	Dry	4	2. Spring	Yes	Weaners	Pen floor faeces from pigs	3. Weaners	640	good	natural		Trough	Nipple	Nipple	1. Solid	straw	Not solid	2-3 weeks	2-3 weeks	Daily	1. No	2. Yes	2. Yes	4. washed and disinfected	4	Missing	Missing	Missing	Missing	-1	NK	NK		0	-1	0	0	Missing	Missing	Missing	Missing	1	0
222-C	01/04/2015 00:00	96	Individual	0		Cold	Dry	4	2. Spring	Yes	Weaners	Pen floor faeces from pigs	3. Weaners	640	good	natural		Trough	Nipple	Nipple	1. Solid	straw	Not solid	2-3 weeks	2-3 weeks	Daily	1. No	2. Yes	2. Yes	4. washed and disinfected	4	Missing	Missing	Missing	Missing	-1	NK	NK		0	-1	0	0	Missing	Missing	Missing	Missing	1	0
222-C	01/04/2015 00:00	97	Individual	0		Cold	Dry	4	2. Spring	Yes	Weaners	Pen floor faeces from pigs	3. Weaners	640	good	natural		Trough	Nipple	Nipple	1. Solid	straw	Not solid	2-3 weeks	2-3 weeks	Daily	1. No	2. Yes	2. Yes	4. washed and disinfected	4	Missing	Missing	Missing	Missing	-1	NK	NK		0	-1	0	0	Missing	Missing	Missing	Missing	1	0
222-C	01/04/2015 00:00	98	Individual	0		Cold	Dry	4	2. Spring	Yes	Weaners	Pen floor faeces from pigs	3. Weaners	640	good	natural		Trough	Nipple	Nipple	1. Solid	straw	Not solid	2-3 weeks	2-3 weeks	Daily	1. No	2. Yes	2. Yes	4. washed and disinfected	4	Missing	Missing	Missing	Missing	-1	NK	NK		0	-1	0	0	Missing	Missing	Missing	Missing	1	0
222-C	01/04/2015 00:00	99	Individual	0		Cold	Dry	4	2. Spring	Yes	Weaners	Pen floor faeces from pigs	3. Weaners	640	good	natural		Trough	Nipple	Nipple	1. Solid	straw	Not solid	2-3 weeks	2-3 weeks	Daily	1. No	2. Yes	2. Yes	4. washed and disinfected	4	Missing	Missing	Missing	Missing	-1	NK	NK		0	-1	0	0	Missing	Missing	Missing	Missing	1	0
222-C	01/04/2015 00:00	100	Individual	0		Cold	Dry	4	2. Spring	Yes	Weaners	Pen floor faeces from pigs	3. Weaners	640	good	natural		Trough	Nipple	Nipple	1. Solid	straw	Not solid	2-3 weeks	2-3 weeks	Daily	1. No	2. Yes	2. Yes	4. washed and disinfected	4	Missing	Missing	Missing	Missing	-1	NK	NK		0	-1	0	0	Missing	Missing	Missing	Missing	1	0
222-C	01/04/2015 00:00	101	Individual	0		Cold	Dry	4	2. Spring	Yes	Weaners	Pen floor faeces from pigs	3. Weaners	640	good	natural		Trough	Nipple	Nipple	1. Solid	straw	Not solid	2-3 weeks	2-3 weeks	Daily	1. No	2. Yes	2. Yes	4. washed and disinfected	4	Missing	Missing	Missing	Missing	-1	NK	NK		0	-1	0	0	Missing	Missing	Missing	Missing	1	0
222-C	01/04/2015 00:00	102	Individual	0		Cold	Dry	4	2. Spring	Yes	Weaners	Pen floor faeces from pigs	3. Weaners	640	good	natural		Trough	Nipple	Nipple	1. Solid	straw	Not solid	2-3 weeks	2-3 weeks	Daily	1. No	2. Yes	2. Yes	4. washed and disinfected	4	Missing	Missing	Missing	Missing	-1	NK	NK		0	-1	0	0	Missing	Missing	Missing	Missing	1	0
222-C	01/04/2015 00:00	103	Individual	0		Cold	Dry	4	2. Spring	Yes	Weaners	Pen floor faeces from pigs	3. Weaners	640	good	natural		Trough	Nipple	Nipple	1. Solid	straw	Not solid	2-3 weeks	2-3 weeks	Daily	1. No	2. Yes	2. Yes	4. washed and disinfected	4	Missing	Missing	Missing	Missing	-1	NK	NK		0	-1	0	0	Missing	Missing	Missing	Missing	1	0
222-C	01/04/2015 00:00	104	Individual	0		Cold	Dry	4	2. Spring	Yes	Weaners	Pen floor faeces from pigs	3. Weaners	640	good	natural		Trough	Nipple	Nipple	1. Solid	straw	Not solid	2-3 weeks	2-3 weeks	Daily	1. No	2. Yes	2. Yes	4. washed and disinfected	4	Missing	Missing	Missing	Missing	-1	NK	NK		0	-1	0	0	Missing	Missing	Missing	Missing	1	0
222-C	01/04/2015 00:00	105	Individual	0		Cold	Dry	4	2. Spring	Yes	Weaners	Pen floor faeces from pigs	3. Weaners	640	good	natural		Trough	Nipple	Nipple	1. Solid	straw	Not solid	2-3 weeks	2-3 weeks	Daily	1. No	2. Yes	2. Yes	4. washed and disinfected	4	Missing	Missing	Missing	Missing	-1	NK	NK		0	-1	0	0	Missing	Missing	Missing	Missing	1	0
222-C	01/04/2015 00:00	106	Individual	0		Cold	Dry	4	2. Spring	Yes	Weaners	Pen floor faeces from pigs	3. Weaners	640	good	natural		Trough	Nipple	Nipple	1. Solid	straw	Not solid	2-3 weeks	2-3 weeks	Daily	1. No	2. Yes	2. Yes	4. washed and disinfected	4	Missing	Missing	Missing	Missing	-1	NK	NK		0	-1	0	0	Missing	Missing	Missing	Missing	1	0
222-C	01/04/2015 00:00	107	Individual	1	TYPHIMURIUM	Cold	Dry	4	2. Spring	Yes	Weaners	Pen floor faeces from pigs	3. Weaners	640	good	natural		Trough	Nipple	Nipple	1. Solid	straw	Not solid	2-3 weeks	2-3 weeks	Daily	1. No	2. Yes	2. Yes	4. washed and disinfected	4	Missing	Missing	Missing	Missing	-1	NK	NK		0	-1	0	0	Missing	Missing	Missing	Missing	1	0
222-C	01/04/2015 00:00	108	Individual	0		Cold	Dry	4	2. Spring	Yes	Weaners	Pen floor faeces from pigs	3. Weaners	640	good	natural		Trough	Nipple	Nipple	1. Solid	straw	Not solid	2-3 weeks	2-3 weeks	Daily	1. No	2. Yes	2. Yes	4. washed and disinfected	4	Missing	Missing	Missing	Missing	-1	NK	NK		0	-1	0	0	Missing	Missing	Missing	Missing	1	0
222-C	01/04/2015 00:00	109	Individual	1	TYPHIMURIUM	Cold	Dry	4	2. Spring	Yes	Weaners	Pen floor faeces from pigs	3. Weaners	640	good	natural		Trough	Nipple	Nipple	1. Solid	straw	Not solid	2-3 weeks	2-3 weeks	Daily	1. No	2. Yes	2. Yes	4. washed and disinfected	4	Missing	Missing	Missing	Missing	-1	NK	NK		0	-1	0	0	Missing	Missing	Missing	Missing	1	0
222-C	01/04/2015 00:00	110	Individual	0		Cold	Dry	4	2. Spring	Yes	Weaners	Pen floor faeces from pigs	3. Weaners	640	good	natural		Trough	Nipple	Nipple	1. Solid	straw	Not solid	2-3 weeks	2-3 weeks	Daily	1. No	2. Yes	2. Yes	4. washed and disinfected	4	Missing	Missing	Missing	Missing	-1	NK	NK		0	-1	0	0	Missing	Missing	Missing	Missing	1	0
222-C	01/04/2015 00:00	111	Individual	0		Cold	Dry	4	2. Spring	Yes	Weaners	Pen floor faeces from pigs	3. Weaners	640	good	natural		Trough	Nipple	Nipple	1. Solid	straw	Not solid	2-3 weeks	2-3 weeks	Daily	1. No	2. Yes	2. Yes	4. washed and disinfected	4	Missing	Missing	Missing	Missing	-1	NK	NK		0	-1	0	0	Missing	Missing	Missing	Missing	1	0
222-C	01/04/2015 00:00	112	Individual	0		Cold	Dry	4	2. Spring	Yes	Weaners	Pen floor faeces from pigs	3. Weaners	640	good	natural		Trough	Nipple	Nipple	1. Solid	straw	Not solid	2-3 weeks	2-3 weeks	Daily	1. No	2. Yes	2. Yes	4. washed and disinfected	4	Missing	Missing	Missing	Missing	-1	NK	NK		0	-1	0	0	Missing	Missing	Missing	Missing	1	0
222-C	01/04/2015 00:00	113	Individual	0		Cold	Dry	4	2. Spring	Yes	Weaners	Pen floor faeces from pigs	3. Weaners	640	good	natural		Trough	Nipple	Nipple	1. Solid	straw	Not solid	2-3 weeks	2-3 weeks	Daily	1. No	2. Yes	2. Yes	4. washed and disinfected	4	Missing	Missing	Missing	Missing	-1	NK	NK		0	-1	0	0	Missing	Missing	Missing	Missing	1	0
222-C	01/04/2015 00:00	114	Individual	0		Cold	Dry	4	2. Spring	Yes	Weaners	Pen floor faeces from pigs	3. Weaners	640	good	natural		Trough	Nipple	Nipple	1. Solid	straw	Not solid	2-3 weeks	2-3 weeks	Daily	1. No	2. Yes	2. Yes	4. washed and disinfected	4	Missing	Missing	Missing	Missing	-1	NK	NK		0	-1	0	0	Missing	Missing	Missing	Missing	1	0
222-C	01/04/2015 00:00	115	Individual	0		Cold	Dry	4	2. Spring	Yes	Weaners	Pen floor faeces from pigs	3. Weaners	640	good	natural		Trough	Nipple	Nipple	1. Solid	straw	Not solid	2-3 weeks	2-3 weeks	Daily	1. No	2. Yes	2. Yes	4. washed and disinfected	4	Missing	Missing	Missing	Missing	-1	NK	NK		0	-1	0	0	Missing	Missing	Missing	Missing	1	0
222-C	01/04/2015 00:00	116	Individual	0		Cold	Dry	4	2. Spring	Yes	Weaners	Pen floor faeces from pigs	3. Weaners	640	good	natural		Trough	Nipple	Nipple	1. Solid	straw	Not solid	2-3 weeks	2-3 weeks	Daily	1. No	2. Yes	2. Yes	4. washed and disinfected	4	Missing	Missing	Missing	Missing	-1	NK	NK		0	-1	0	0	Missing	Missing	Missing	Missing	1	0
222-C	01/04/2015 00:00	117	Individual	0		Cold	Dry	4	2. Spring	Yes	Weaners	Pen floor faeces from pigs	3. Weaners	640	good	natural		Trough	Nipple	Nipple	1. Solid	straw	Not solid	2-3 weeks	2-3 weeks	Daily	1. No	2. Yes	2. Yes	4. washed and disinfected	4	Missing	Missing	Missing	Missing	-1	NK	NK		0	-1	0	0	Missing	Missing	Missing	Missing	1	0
222-C	01/04/2015 00:00	118	Individual	0		Cold	Dry	4	2. Spring	Yes	Weaners	Pen floor faeces from pigs	3. Weaners	640	good	natural		Trough	Nipple	Nipple	1. Solid	straw	Not solid	2-3 weeks	2-3 weeks	Daily	1. No	2. Yes	2. Yes	4. washed and disinfected	4	Missing	Missing	Missing	Missing	-1	NK	NK		0	-1	0	0	Missing	Missing	Missing	Missing	1	0
222-C	01/04/2015 00:00	119	Individual	0		Cold	Dry	4	2. Spring	Yes	Weaners	Pen floor faeces from pigs	3. Weaners	640	good	natural		Trough	Nipple	Nipple	1. Solid	straw	Not solid	2-3 weeks	2-3 weeks	Daily	1. No	2. Yes	2. Yes	4. washed and disinfected	4	Missing	Missing	Missing	Missing	-1	NK	NK		0	-1	0	0	Missing	Missing	Missing	Missing	1	0
222-C	01/04/2015 00:00	120	Individual	0		Cold	Dry	4	2. Spring	Yes	Weaners	Pen floor faeces from pigs	3. Weaners	640	good	natural		Trough	Nipple	Nipple	1. Solid	straw	Not solid	2-3 weeks	2-3 weeks	Daily	1. No	2. Yes	2. Yes	4. washed and disinfected	4	Missing	Missing	Missing	Missing	-1	NK	NK		0	-1	0	0	Missing	Missing	Missing	Missing	1	0
222-C	30/06/2015 00:00	1	Individual	0		Hot	Dry	6	3. Summer	No	Finishers	Pen floor faeces from pigs	5. Finishers	650	good	natural	Side	Trough	Trough and Nipple	Nipples and other	1. Solid	straw	Not solid	NK	NK	2. NK NA	2. NK NA	2. NK NA	2. NK NA	8. NK or none	3	0	-1	0	2. move to new pen no mix	-1	NK	NK		0	-1	0	0	Missing	Missing	Missing	Missing	1	0
222-C	30/06/2015 00:00	1	Pooled	0		Hot	Dry	6	3. Summer	Yes	Finishers	Pen floor faeces from pigs	5. Finishers	650	good	natural	Side	Trough	Trough and Nipple	Nipples and other	1. Solid	straw	Not solid	NK	NK	2. NK NA	2. NK NA	2. NK NA	2. NK NA	8. NK or none	3	0	-1	0	2. move to new pen no mix	-1	NK	NK		0	-1	0	0	Missing	Missing	Missing	Missing	1	0
222-C	30/06/2015 00:00	2	Individual	0		Hot	Dry	6	3. Summer	No	Finishers	Pen floor faeces from pigs	5. Finishers	650	good	natural	Side	Trough	Trough and Nipple	Nipples and other	1. Solid	straw	Not solid	NK	NK	2. NK NA	2. NK NA	2. NK NA	2. NK NA	8. NK or none	3	0	-1	0	2. move to new pen no mix	-1	NK	NK		0	-1	0	0	Missing	Missing	Missing	Missing	1	0
222-C	30/06/2015 00:00	2	Pooled	0		Hot	Dry	6	3. Summer	Yes	Finishers	Pen floor faeces from pigs	5. Finishers	650	good	natural	Side	Trough	Trough and Nipple	Nipples and other	1. Solid	straw	Not solid	NK	NK	2. NK NA	2. NK NA	2. NK NA	2. NK NA	8. NK or none	3	0	-1	0	2. move to new pen no mix	-1	NK	NK		0	-1	0	0	Missing	Missing	Missing	Missing	1	0
222-C	30/06/2015 00:00	3	Individual	0		Hot	Dry	6	3. Summer	No	Finishers	Pen floor faeces from pigs	5. Finishers	650	good	natural	Side	Trough	Trough and Nipple	Nipples and other	1. Solid	straw	Not solid	NK	NK	2. NK NA	2. NK NA	2. NK NA	2. NK NA	8. NK or none	3	0	-1	0	2. move to new pen no mix	-1	NK	NK		0	-1	0	0	Missing	Missing	Missing	Missing	1	0
222-C	30/06/2015 00:00	3	Pooled	0		Hot	Dry	6	3. Summer	Yes	Finishers	Pen floor faeces from pigs	5. Finishers	650	good	natural	Side	Trough	Trough and Nipple	Nipples and other	1. Solid	straw	Not solid	NK	NK	2. NK NA	2. NK NA	2. NK NA	2. NK NA	8. NK or none	3	0	-1	0	2. move to new pen no mix	-1	NK	NK		0	-1	0	0	Missing	Missing	Missing	Missing	1	0
222-C	30/06/2015 00:00	4	Individual	0		Hot	Dry	6	3. Summer	No	Finishers	Pen floor faeces from pigs	5. Finishers	650	good	natural	Side	Trough	Trough and Nipple	Nipples and other	1. Solid	straw	Not solid	NK	NK	2. NK NA	2. NK NA	2. NK NA	2. NK NA	8. NK or none	3	0	-1	0	2. move to new pen no mix	-1	NK	NK		0	-1	0	0	Missing	Missing	Missing	Missing	1	0
222-C	30/06/2015 00:00	4	Pooled	0		Hot	Dry	6	3. Summer	Yes	Finishers	Pen floor faeces from pigs	5. Finishers	650	good	natural	Side	Trough	Trough and Nipple	Nipples and other	1. Solid	straw	Not solid	NK	NK	2. NK NA	2. NK NA	2. NK NA	2. NK NA	8. NK or none	3	0	-1	0	2. move to new pen no mix	-1	NK	NK		0	-1	0	0	Missing	Missing	Missing	Missing	1	0
222-C	30/06/2015 00:00	5	Individual	0		Hot	Dry	6	3. Summer	No	Finishers	Pen floor faeces from pigs	5. Finishers	650	good	natural	Side	Trough	Trough and Nipple	Nipples and other	1. Solid	straw	Not solid	NK	NK	2. NK NA	2. NK NA	2. NK NA	2. NK NA	8. NK or none	3	0	-1	0	2. move to new pen no mix	-1	NK	NK		0	-1	0	0	Missing	Missing	Missing	Missing	1	0
222-C	30/06/2015 00:00	5	Pooled	0		Hot	Dry	6	3. Summer	Yes	Finishers	Pen floor faeces from pigs	5. Finishers	650	good	natural	Side	Trough	Trough and Nipple	Nipples and other	1. Solid	straw	Not solid	NK	NK	2. NK NA	2. NK NA	2. NK NA	2. NK NA	8. NK or none	3	0	-1	0	2. move to new pen no mix	-1	NK	NK		0	-1	0	0	Missing	Missing	Missing	Missing	1	0
222-C	30/06/2015 00:00	6	Individual	0		Hot	Dry	6	3. Summer	No	Finishers	Pen floor faeces from pigs	5. Finishers	650	good	natural	Side	Trough	Trough and Nipple	Nipples and other	1. Solid	straw	Not solid	NK	NK	2. NK NA	2. NK NA	2. NK NA	2. NK NA	8. NK or none	3	0	-1	0	2. move to new pen no mix	-1	NK	NK		0	-1	0	0	Missing	Missing	Missing	Missing	1	0
222-C	30/06/2015 00:00	6	Pooled	0		Hot	Dry	6	3. Summer	Yes	Finishers	Pen floor faeces from pigs	5. Finishers	650	good	natural	Side	Trough	Trough and Nipple	Nipples and other	1. Solid	straw	Not solid	NK	NK	2. NK NA	2. NK NA	2. NK NA	2. NK NA	8. NK or none	3	0	-1	0	2. move to new pen no mix	-1	NK	NK		0	-1	0	0	Missing	Missing	Missing	Missing	1	0
222-C	30/06/2015 00:00	7	Individual	0		Hot	Dry	6	3. Summer	No	Finishers	Pen floor faeces from pigs	5. Finishers	650	good	natural	Side	Trough	Trough and Nipple	Nipples and other	1. Solid	straw	Not solid	NK	NK	2. NK NA	2. NK NA	2. NK NA	2. NK NA	8. NK or none	3	0	-1	0	2. move to new pen no mix	-1	NK	NK		0	-1	0	0	Missing	Missing	Missing	Missing	1	0
222-C	30/06/2015 00:00	7	Pooled	0		Hot	Dry	6	3. Summer	Yes	Finishers	Pen floor faeces from pigs	5. Finishers	650	good	natural	Side	Trough	Trough and Nipple	Nipples and other	1. Solid	straw	Not solid	NK	NK	2. NK NA	2. NK NA	2. NK NA	2. NK NA	8. NK or none	3	0	-1	0	2. move to new pen no mix	-1	NK	NK		0	-1	0	0	Missing	Missing	Missing	Missing	1	0
222-C	30/06/2015 00:00	8	Individual	0		Hot	Dry	6	3. Summer	No	Finishers	Pen floor faeces from pigs	5. Finishers	650	good	natural	Side	Trough	Trough and Nipple	Nipples and other	1. Solid	straw	Not solid	NK	NK	2. NK NA	2. NK NA	2. NK NA	2. NK NA	8. NK or none	3	0	-1	0	2. move to new pen no mix	-1	NK	NK		0	-1	0	0	Missing	Missing	Missing	Missing	1	0
222-C	30/06/2015 00:00	8	Pooled	0		Hot	Dry	6	3. Summer	Yes	Finishers	Pen floor faeces from pigs	5. Finishers	650	good	natural	Side	Trough	Trough and Nipple	Nipples and other	1. Solid	straw	Not solid	NK	NK	2. NK NA	2. NK NA	2. NK NA	2. NK NA	8. NK or none	3	0	-1	0	2. move to new pen no mix	-1	NK	NK		0	-1	0	0	Missing	Missing	Missing	Missing	1	0
222-C	30/06/2015 00:00	9	Individual	0		Hot	Dry	6	3. Summer	No	Finishers	Pen floor faeces from pigs	5. Finishers	650	good	natural	Side	Trough	Trough and Nipple	Nipples and other	1. Solid	straw	Not solid	NK	NK	2. NK NA	2. NK NA	2. NK NA	2. NK NA	8. NK or none	3	0	-1	0	2. move to new pen no mix	-1	NK	NK		0	-1	0	0	Missing	Missing	Missing	Missing	1	0
222-C	30/06/2015 00:00	9	Pooled	0		Hot	Dry	6	3. Summer	Yes	Finishers	Pen floor faeces from pigs	5. Finishers	650	good	natural	Side	Trough	Trough and Nipple	Nipples and other	1. Solid	straw	Not solid	NK	NK	2. NK NA	2. NK NA	2. NK NA	2. NK NA	8. NK or none	3	0	-1	0	2. move to new pen no mix	-1	NK	NK		0	-1	0	0	Missing	Missing	Missing	Missing	1	0
222-C	30/06/2015 00:00	10	Individual	0		Hot	Dry	6	3. Summer	No	Finishers	Pen floor faeces from pigs	5. Finishers	650	good	natural	Side	Trough	Trough and Nipple	Nipples and other	1. Solid	straw	Not solid	NK	NK	2. NK NA	2. NK NA	2. NK NA	2. NK NA	8. NK or none	3	0	-1	0	2. move to new pen no mix	-1	NK	NK		0	-1	0	0	Missing	Missing	Missing	Missing	1	0
222-C	30/06/2015 00:00	10	Pooled	0		Hot	Dry	6	3. Summer	Yes	Finishers	Pen floor faeces from pigs	5. Finishers	650	good	natural	Side	Trough	Trough and Nipple	Nipples and other	1. Solid	straw	Not solid	NK	NK	2. NK NA	2. NK NA	2. NK NA	2. NK NA	8. NK or none	3	0	-1	0	2. move to new pen no mix	-1	NK	NK		0	-1	0	0	Missing	Missing	Missing	Missing	1	0
222-C	30/06/2015 00:00	11	Individual	0		Hot	Dry	6	3. Summer	No	Finishers	Pen floor faeces from pigs	5. Finishers	650	good	natural	Side	Trough	Trough and Nipple	Nipples and other	1. Solid	straw	Not solid	NK	NK	2. NK NA	2. NK NA	2. NK NA	2. NK NA	8. NK or none	3	0	-1	0	2. move to new pen no mix	-1	NK	NK		0	-1	0	0	Missing	Missing	Missing	Missing	1	0
222-C	30/06/2015 00:00	11	Pooled	0		Hot	Dry	6	3. Summer	Yes	Finishers	Pen floor faeces from pigs	5. Finishers	650	good	natural	Side	Trough	Trough and Nipple	Nipples and other	1. Solid	straw	Not solid	NK	NK	2. NK NA	2. NK NA	2. NK NA	2. NK NA	8. NK or none	3	0	-1	0	2. move to new pen no mix	-1	NK	NK		0	-1	0	0	Missing	Missing	Missing	Missing	1	0
222-C	30/06/2015 00:00	12	Individual	0		Hot	Dry	6	3. Summer	No	Finishers	Pen floor faeces from pigs	5. Finishers	650	good	natural	Side	Trough	Trough and Nipple	Nipples and other	1. Solid	straw	Not solid	NK	NK	2. NK NA	2. NK NA	2. NK NA	2. NK NA	8. NK or none	3	0	-1	0	2. move to new pen no mix	-1	NK	NK		0	-1	0	0	Missing	Missing	Missing	Missing	1	0
222-C	30/06/2015 00:00	12	Pooled	0		Hot	Dry	6	3. Summer	Yes	Finishers	Pen floor faeces from pigs	5. Finishers	650	good	natural	Side	Trough	Trough and Nipple	Nipples and other	1. Solid	straw	Not solid	NK	NK	2. NK NA	2. NK NA	2. NK NA	2. NK NA	8. NK or none	3	0	-1	0	2. move to new pen no mix	-1	NK	NK		0	-1	0	0	Missing	Missing	Missing	Missing	1	0
222-C	30/06/2015 00:00	13	Individual	0		Hot	Dry	6	3. Summer	No	Finishers	Pen floor faeces from pigs	5. Finishers	650	good	natural	Side	Trough	Trough and Nipple	Nipples and other	1. Solid	straw	Not solid	NK	NK	2. NK NA	2. NK NA	2. NK NA	2. NK NA	8. NK or none	3	0	-1	0	2. move to new pen no mix	-1	NK	NK		0	-1	0	0	Missing	Missing	Missing	Missing	1	0
222-C	30/06/2015 00:00	13	Pooled	0		Hot	Dry	6	3. Summer	Yes	Finishers	Pen floor faeces from pigs	5. Finishers	650	good	natural	Side	Trough	Trough and Nipple	Nipples and other	1. Solid	straw	Not solid	NK	NK	2. NK NA	2. NK NA	2. NK NA	2. NK NA	8. NK or none	3	0	-1	0	2. move to new pen no mix	-1	NK	NK		0	-1	0	0	Missing	Missing	Missing	Missing	1	0
222-C	30/06/2015 00:00	14	Individual	0		Hot	Dry	6	3. Summer	No	Finishers	Pen floor faeces from pigs	5. Finishers	650	good	natural	Side	Trough	Trough and Nipple	Nipples and other	1. Solid	straw	Not solid	NK	NK	2. NK NA	2. NK NA	2. NK NA	2. NK NA	8. NK or none	3	0	-1	0	2. move to new pen no mix	-1	NK	NK		0	-1	0	0	Missing	Missing	Missing	Missing	1	0
222-C	30/06/2015 00:00	14	Pooled	0		Hot	Dry	6	3. Summer	Yes	Finishers	Pen floor faeces from pigs	5. Finishers	650	good	natural	Side	Trough	Trough and Nipple	Nipples and other	1. Solid	straw	Not solid	NK	NK	2. NK NA	2. NK NA	2. NK NA	2. NK NA	8. NK or none	3	0	-1	0	2. move to new pen no mix	-1	NK	NK		0	-1	0	0	Missing	Missing	Missing	Missing	1	0
222-C	30/06/2015 00:00	15	Individual	0		Hot	Dry	6	3. Summer	No	Finishers	Pen floor faeces from pigs	5. Finishers	650	good	natural	Side	Trough	Trough and Nipple	Nipples and other	1. Solid	straw	Not solid	NK	NK	2. NK NA	2. NK NA	2. NK NA	2. NK NA	8. NK or none	3	0	-1	0	2. move to new pen no mix	-1	NK	NK		0	-1	0	0	Missing	Missing	Missing	Missing	1	0
222-C	30/06/2015 00:00	15	Pooled	0		Hot	Dry	6	3. Summer	Yes	Finishers	Pen floor faeces from pigs	5. Finishers	650	good	natural	Side	Trough	Trough and Nipple	Nipples and other	1. Solid	straw	Not solid	NK	NK	2. NK NA	2. NK NA	2. NK NA	2. NK NA	8. NK or none	3	0	-1	0	2. move to new pen no mix	-1	NK	NK		0	-1	0	0	Missing	Missing	Missing	Missing	1	0
222-C	30/06/2015 00:00	16	Individual	0		Hot	Dry	6	3. Summer	No	Finishers	Pen floor faeces from pigs	5. Finishers	650	good	natural	Side	Trough	Trough and Nipple	Nipples and other	1. Solid	straw	Not solid	NK	NK	2. NK NA	2. NK NA	2. NK NA	2. NK NA	8. NK or none	3	0	-1	0	2. move to new pen no mix	-1	NK	NK		0	-1	0	0	Missing	Missing	Missing	Missing	1	0
222-C	30/06/2015 00:00	16	Pooled	0		Hot	Dry	6	3. Summer	Yes	Finishers	Pen floor faeces from pigs	5. Finishers	650	good	natural	Side	Trough	Trough and Nipple	Nipples and other	1. Solid	straw	Not solid	NK	NK	2. NK NA	2. NK NA	2. NK NA	2. NK NA	8. NK or none	3	0	-1	0	2. move to new pen no mix	-1	NK	NK		0	-1	0	0	Missing	Missing	Missing	Missing	1	0
222-C	30/06/2015 00:00	17	Individual	0		Hot	Dry	6	3. Summer	No	Finishers	Pen floor faeces from pigs	5. Finishers	650	good	natural	Side	Trough	Trough and Nipple	Nipples and other	1. Solid	straw	Not solid	NK	NK	2. NK NA	2. NK NA	2. NK NA	2. NK NA	8. NK or none	3	0	-1	0	2. move to new pen no mix	-1	NK	NK		0	-1	0	0	Missing	Missing	Missing	Missing	1	0
222-C	30/06/2015 00:00	17	Pooled	0		Hot	Dry	6	3. Summer	Yes	Finishers	Pen floor faeces from pigs	5. Finishers	650	good	natural	Side	Trough	Trough and Nipple	Nipples and other	1. Solid	straw	Not solid	NK	NK	2. NK NA	2. NK NA	2. NK NA	2. NK NA	8. NK or none	3	0	-1	0	2. move to new pen no mix	-1	NK	NK		0	-1	0	0	Missing	Missing	Missing	Missing	1	0
222-C	30/06/2015 00:00	18	Individual	0		Hot	Dry	6	3. Summer	No	Finishers	Pen floor faeces from pigs	5. Finishers	650	good	natural	Side	Trough	Trough and Nipple	Nipples and other	1. Solid	straw	Not solid	NK	NK	2. NK NA	2. NK NA	2. NK NA	2. NK NA	8. NK or none	3	0	-1	0	2. move to new pen no mix	-1	NK	NK		0	-1	0	0	Missing	Missing	Missing	Missing	1	0
222-C	30/06/2015 00:00	18	Pooled	0		Hot	Dry	6	3. Summer	Yes	Finishers	Pen floor faeces from pigs	5. Finishers	650	good	natural	Side	Trough	Trough and Nipple	Nipples and other	1. Solid	straw	Not solid	NK	NK	2. NK NA	2. NK NA	2. NK NA	2. NK NA	8. NK or none	3	0	-1	0	2. move to new pen no mix	-1	NK	NK		0	-1	0	0	Missing	Missing	Missing	Missing	1	0
222-C	30/06/2015 00:00	19	Individual	0		Hot	Dry	6	3. Summer	No	Finishers	Pen floor faeces from pigs	5. Finishers	650	good	natural	Side	Trough	Trough and Nipple	Nipples and other	1. Solid	straw	Not solid	NK	NK	2. NK NA	2. NK NA	2. NK NA	2. NK NA	8. NK or none	3	0	-1	0	2. move to new pen no mix	-1	NK	NK		0	-1	0	0	Missing	Missing	Missing	Missing	1	0
222-C	30/06/2015 00:00	19	Pooled	0		Hot	Dry	6	3. Summer	Yes	Finishers	Pen floor faeces from pigs	5. Finishers	650	good	natural	Side	Trough	Trough and Nipple	Nipples and other	1. Solid	straw	Not solid	NK	NK	2. NK NA	2. NK NA	2. NK NA	2. NK NA	8. NK or none	3	0	-1	0	2. move to new pen no mix	-1	NK	NK		0	-1	0	0	Missing	Missing	Missing	Missing	1	0
222-C	30/06/2015 00:00	20	Individual	0		Hot	Dry	6	3. Summer	No	Finishers	Pen floor faeces from pigs	5. Finishers	650	good	natural	Side	Trough	Trough and Nipple	Nipples and other	1. Solid	straw	Not solid	NK	NK	2. NK NA	2. NK NA	2. NK NA	2. NK NA	8. NK or none	3	0	-1	0	2. move to new pen no mix	-1	NK	NK		0	-1	0	0	Missing	Missing	Missing	Missing	1	0
222-C	30/06/2015 00:00	20	Pooled	0		Hot	Dry	6	3. Summer	Yes	Finishers	Pen floor faeces from pigs	5. Finishers	650	good	natural	Side	Trough	Trough and Nipple	Nipples and other	1. Solid	straw	Not solid	NK	NK	2. NK NA	2. NK NA	2. NK NA	2. NK NA	8. NK or none	3	0	-1	0	2. move to new pen no mix	-1	NK	NK		0	-1	0	0	Missing	Missing	Missing	Missing	1	0
222-C	30/06/2015 00:00	21	Individual	0		Hot	Dry	6	3. Summer	No	Finishers	Pen floor faeces from pigs	5. Finishers	650	good	natural	Side	Trough	Trough and Nipple	Nipples and other	1. Solid	straw	Not solid	NK	NK	2. NK NA	2. NK NA	2. NK NA	2. NK NA	8. NK or none	3	0	-1	0	2. move to new pen no mix	-1	NK	NK		0	-1	0	0	Missing	Missing	Missing	Missing	1	0
222-C	30/06/2015 00:00	21	Pooled	0		Hot	Dry	6	3. Summer	No	Finishers	Pen floor faeces from pigs	5. Finishers	650	good	natural	Side	Trough	Trough and Nipple	Nipples and other	1. Solid	straw	Not solid	NK	NK	2. NK NA	2. NK NA	2. NK NA	2. NK NA	8. NK or none	3	0	-1	0	2. move to new pen no mix	-1	NK	NK		0	-1	0	0	Missing	Missing	Missing	Missing	1	0
222-C	30/06/2015 00:00	22	Individual	0		Hot	Dry	6	3. Summer	No	Finishers	Pen floor faeces from pigs	5. Finishers	650	good	natural	Side	Trough	Trough and Nipple	Nipples and other	1. Solid	straw	Not solid	NK	NK	2. NK NA	2. NK NA	2. NK NA	2. NK NA	8. NK or none	3	0	-1	0	2. move to new pen no mix	-1	NK	NK		0	-1	0	0	Missing	Missing	Missing	Missing	1	0
222-C	30/06/2015 00:00	22	Pooled	0		Hot	Dry	6	3. Summer	No	Finishers	Pen floor faeces from pigs	5. Finishers	650	good	natural	Side	Trough	Trough and Nipple	Nipples and other	1. Solid	straw	Not solid	NK	NK	2. NK NA	2. NK NA	2. NK NA	2. NK NA	8. NK or none	3	0	-1	0	2. move to new pen no mix	-1	NK	NK		0	-1	0	0	Missing	Missing	Missing	Missing	1	0
222-C	30/06/2015 00:00	23	Individual	0		Hot	Dry	6	3. Summer	No	Finishers	Pen floor faeces from pigs	5. Finishers	650	good	natural	Side	Trough	Trough and Nipple	Nipples and other	1. Solid	straw	Not solid	NK	NK	2. NK NA	2. NK NA	2. NK NA	2. NK NA	8. NK or none	3	0	-1	0	2. move to new pen no mix	-1	NK	NK		0	-1	0	0	Missing	Missing	Missing	Missing	1	0
222-C	30/06/2015 00:00	23	Pooled	0		Hot	Dry	6	3. Summer	No	Finishers	Pen floor faeces from pigs	5. Finishers	650	good	natural	Side	Trough	Trough and Nipple	Nipples and other	1. Solid	straw	Not solid	NK	NK	2. NK NA	2. NK NA	2. NK NA	2. NK NA	8. NK or none	3	0	-1	0	2. move to new pen no mix	-1	NK	NK		0	-1	0	0	Missing	Missing	Missing	Missing	1	0
222-C	30/06/2015 00:00	24	Individual	0		Hot	Dry	6	3. Summer	No	Finishers	Pen floor faeces from pigs	5. Finishers	650	good	natural	Side	Trough	Trough and Nipple	Nipples and other	1. Solid	straw	Not solid	NK	NK	2. NK NA	2. NK NA	2. NK NA	2. NK NA	8. NK or none	3	0	-1	0	2. move to new pen no mix	-1	NK	NK		0	-1	0	0	Missing	Missing	Missing	Missing	1	0
222-C	30/06/2015 00:00	24	Pooled	0		Hot	Dry	6	3. Summer	No	Finishers	Pen floor faeces from pigs	5. Finishers	650	good	natural	Side	Trough	Trough and Nipple	Nipples and other	1. Solid	straw	Not solid	NK	NK	2. NK NA	2. NK NA	2. NK NA	2. NK NA	8. NK or none	3	0	-1	0	2. move to new pen no mix	-1	NK	NK		0	-1	0	0	Missing	Missing	Missing	Missing	1	0
222-C	30/06/2015 00:00	25	Individual	0		Hot	Dry	6	3. Summer	No	Finishers	Pen floor faeces from pigs	5. Finishers	650	good	natural	Side	Trough	Trough and Nipple	Nipples and other	1. Solid	straw	Not solid	NK	NK	2. NK NA	2. NK NA	2. NK NA	2. NK NA	8. NK or none	3	0	-1	0	2. move to new pen no mix	-1	NK	NK		0	-1	0	0	Missing	Missing	Missing	Missing	1	0
222-C	30/06/2015 00:00	25	Pooled	0		Hot	Dry	6	3. Summer	No	Finishers	Pen floor faeces from pigs	5. Finishers	650	good	natural	Side	Trough	Trough and Nipple	Nipples and other	1. Solid	straw	Not solid	NK	NK	2. NK NA	2. NK NA	2. NK NA	2. NK NA	8. NK or none	3	0	-1	0	2. move to new pen no mix	-1	NK	NK		0	-1	0	0	Missing	Missing	Missing	Missing	1	0
[truncated: 4,927 more rows]
[truncated: 100 more columns]
